# Supplementary material for: Metabolic response to burn injury: a comprehensive bibliometric study
Source: Front Med (Lausanne). 2025 Jan 3;11:1451371. doi: 10.3389/fmed.2024.1451371 (PMC11739346; doi:10.3389/fmed.2024.1451371)
Supplement: Supplementary file 2 [file Data_Sheet_1.zip]

Archive with 1 entries (1 files):
- Supplemental Digital Content 1.txt
