# Supplementary material for: Metabolic response to burn injury: a comprehensive bibliometric study
Source: Front Med (Lausanne). 2025 Jan 3;11:1451371. doi: 10.3389/fmed.2024.1451371 (PMC11739346; doi:10.3389/fmed.2024.1451371)
Supplement: Supplementary file 2 [file Data_Sheet_1.zip › Supplemental Digital Content 1.txt]

FN Clarivate Analytics Web of Science
VR 1.0
PT J
AU Brammer, J
   Choi, M
   Baliban, SM
   Kambouris, AR
   Fiskum, G
   Chao, W
   Lopez, K
   Miller, C
   Al-Abed, Y
   Vogel, SN
   Simon, R
   Cross, AS
AF Brammer, Jerod
   Choi, Myeongjin
   Baliban, Scott M.
   Kambouris, Adrienne R.
   Fiskum, Gary
   Chao, Wei
   Lopez, Kerri
   Miller, Catriona
   Al-Abed, Yousef
   Vogel, Stefanie N.
   Simon, Raphael
   Cross, Alan S.
TI A Nonlethal Murine Flame Burn Model Leads to a Transient Reduction in
   Host Defenses and Enhanced Susceptibility to Lethal Pseudomonas
   aeruginosa Infection
SO INFECTION AND IMMUNITY
LA English
DT Article
DE flame burn; HMGB1; murine; P5779; Pseudomonas aeruginosa; sepsis
ID TGF-BETA; INTERLEUKIN-6; EXPRESSION; RELEASE; SEPSIS; HMG-1; SCALD
AB Of the 486,000 burn injuries that required medical treatment in the United States in 2016, 40,000 people were hospitalized, with >3,000 fatalities. After burn injury, humans are at increased risk of sepsis and mortality from infections caused by Pseudomonas aeruginosa, an opportunistic pathogen. We hypothesize that systemic events were initiated from the burn that increased the host's susceptibility to P. aeruginosa. A nonlethal 10% total body surface area (TBSA), full-thickness flame burn was performed in CD-1 mice without and with subsequent P. aeruginosa (strain M2) infection. The 50% lethal dose for subcutaneous infection with P. aeruginosa M2 at the burn site immediately after the burn decreased by 6 log, with mortality occurring between 18 and 26 h, compared with P. aeruginosa-infected mice without burn injury. Bacteria in distal organs were detected by 18 h, concurrent with the onset of clinical symptoms. Serum proinflammatory cytokines (interleukin-6 [IL-6], IL-1 beta, gamma interferon, and tumor necrosis factor alpha) and the anti-inflammatory cytokine IL-10 were first detected at 12 h postburn with infection and continued to increase until death. Directly after burn alone, serum levels of HMGB1, a danger-associated molecular pattern and TLR4 agonist, transiently increased to 50 ng/ml before returning to 20 ng/ml. Burn with P. aeruginosa infection increased serum HMGB1 concentrations >10-fold (250 ng/ml) at the time of death. This HMGB1-rich serum stimulated TLR4-mediated NF-kappa B activation in a TLR4 reporter cell line. Treatment of infected burned mice with P5779, a peptide inhibitor of HMGB1, increased the mean survival from 23 to 42 h (P < 0.0001). We conclude that the high level of serum HMGB1, which preceded the increase in proinflammatory cytokines, is associated with postburn mortality.
C1 [Brammer, Jerod; Choi, Myeongjin; Baliban, Scott M.; Kambouris, Adrienne R.; Simon, Raphael; Cross, Alan S.] Univ Maryland, Ctr Vaccine Dev & Global Hlth, Sch Med, Baltimore, MD 21201 USA.
   [Brammer, Jerod; Kambouris, Adrienne R.; Vogel, Stefanie N.] Univ Maryland, Sch Med, Dept Microbiol & Immunol, Baltimore, MD 21201 USA.
   [Fiskum, Gary; Chao, Wei; Lopez, Kerri] Univ Maryland, Dept Anesthesiol & Ctr Shock Trauma & Anesthesiol, Translat Res Program, Sch Med, Baltimore, MD USA.
   [Lopez, Kerri] Univ Maryland, Sch Med, Dept Surg, Baltimore, MD 21201 USA.
   [Miller, Catriona] USAF Sch Aerosp Med, Dept Aeromed Res, Enroute Care Div, Dayton, OH USA.
   [Al-Abed, Yousef] Feinstein Inst Med Res, Dept Biomed Sci, Manhasset, NY USA.
C3 University System of Maryland; University of Maryland Baltimore;
   University System of Maryland; University of Maryland Baltimore;
   University System of Maryland; University of Maryland Baltimore;
   University System of Maryland; University of Maryland Baltimore;
   Northwell Health
RP Cross, AS (通讯作者)，Univ Maryland, Ctr Vaccine Dev & Global Hlth, Sch Med, Baltimore, MD 21201 USA.
EM across@som.umaryland.edu
OI Chao, Wei/0000-0002-2505-1360; brammer, jerod/0000-0003-0368-0745
FU U.S. Air Force Research [FA865018-2-6H17]; NIH [AI 125215]
FX This work was supported, in part, by a grant from U.S. Air Force
   Research (FA865018-2-6H17). The views expressed in this article are
   those of the authors and do not necessarily reflect the official policy
   or position of the Air Force, Army, the Department of Defense, or the
   U.S. Government. NIH grant AI 125215 to S.N.V. supported this work.
CR Abdullahi A, 2014, CELL MOL LIFE SCI, V71, P3241, DOI 10.1007/s00018-014-1612-5
   Andersson U, 2000, J EXP MED, V192, P565, DOI 10.1084/jem.192.4.565
   ASTM International, 1997, STAND GUID HEAT SYST
   Azzopardi EA, 2014, PLOS ONE, V9, DOI 10.1371/journal.pone.0095042
   Barnea Y, 2006, ANN PLAS SURG, V56, P674, DOI 10.1097/01.sap.0000203984.62284.7a
   Branton MH, 1999, MICROBES INFECT, V1, P1349, DOI 10.1016/S1286-4579(99)00250-6
   Bruen KJ, 2004, J SURG RES, V120, P12, DOI 10.1016/j.jss.2004.02.024
   CAROFF M, 1988, CARBOHYD RES, V175, P273, DOI 10.1016/0008-6215(88)84149-1
   Cheung MC, 2009, J SURG RES, V153, P326, DOI 10.1016/j.jss.2008.05.002
   Evers LH, 2010, EXP DERMATOL, V19, P777, DOI 10.1111/j.1600-0625.2010.01105.x
   Finnerty CC, 2009, CYTOKINE, V45, P20, DOI 10.1016/j.cyto.2008.10.005
   FISCHER W, 1983, EUR J BIOCHEM, V133, P523, DOI 10.1111/j.1432-1033.1983.tb07495.x
   FOLCH J, 1957, J BIOL CHEM, V226, P497
   Gogos CA, 2000, J INFECT DIS, V181, P176, DOI 10.1086/315214
   Greenhalgh DG, 2017, BURNS TRAUMA, V5, DOI 10.1186/s41038-017-0089-5
   GRIFFITH SJ, 1989, J INFECT DIS, V160, P1030, DOI 10.1093/infdis/160.6.1030
   He MZ, 2018, MOL MED, V24, DOI 10.1186/s10020-018-0023-8
   Hirschfeld M, 2000, J IMMUNOL, V165, P618, DOI 10.4049/jimmunol.165.2.618
   Jeschke MG, 2020, NAT REV DIS PRIMERS, V6, DOI 10.1038/s41572-020-0145-5
   Lantos J, 2010, SHOCK, V33, P562, DOI 10.1097/SHK.0b013e3181cd8c88
   Lotze MT, 2005, NAT REV IMMUNOL, V5, P331, DOI 10.1038/nri1594
   Lu B, 2014, EXPERT REV CLIN IMMU, V10, P713, DOI 10.1586/1744666X.2014.909730
   Medina JL, 2018, INT J BURNS TRAUMA, V8, P26
   Norbury W, 2016, SURG INFECT, V17, P250, DOI 10.1089/sur.2013.134
   NURK A, 1991, GENE, V102, P13, DOI 10.1016/0378-1119(91)90531-F
   Peters M, 1996, J EXP MED, V183, P1399, DOI 10.1084/jem.183.4.1399
   Prantner D, 2020, FASEB J, V34, P15659, DOI 10.1096/fj.202002136R
   Restagno D, 2016, PLOS ONE, V11, DOI 10.1371/journal.pone.0162109
   Shirey KA, 2016, MUCOSAL IMMUNOL, V9, P1173, DOI 10.1038/mi.2015.141
   STIERITZ DD, 1975, J INFECT DIS, V131, P688, DOI 10.1093/infdis/131.6.688
   STOVER GB, 1983, INFECT IMMUN, V41, P1099, DOI 10.1128/IAI.41.3.1099-1104.1983
   Sun S, 2018, PLOS ONE, V13, DOI 10.1371/journal.pone.0193028
   Takao K, 2015, P NATL ACAD SCI USA, V112, P1167, DOI 10.1073/pnas.1401965111
   Tschop J, 2009, SHOCK, V31, P157, DOI 10.1097/SHK.0b013e31817fbf4d
   Turnbull AV, 2003, ENDOCRINOLOGY, V144, P1894, DOI 10.1210/en.2002-220964
   Ullman-Cullere MH, 1999, LAB ANIM SCI, V49, P319
   Vourc'h M, 2018, FRONT IMMUNOL, V9, DOI 10.3389/fimmu.2018.01330
   Wang HC, 1999, SCIENCE, V285, P248, DOI 10.1126/science.285.5425.248
   Weaver AJ, 2020, FRONT CELL INFECT MI, V9, DOI 10.3389/fcimb.2019.00466
   WESTPHAL O., 1965, METHOD CARBOHYD CHEM, V5, P83
   Yang H, 2020, FRONT IMMUNOL, V11, DOI 10.3389/fimmu.2020.00484
   Yoshimura A, 2011, CURR TOP MICROBIOL, V350, P127, DOI 10.1007/82_2010_87
NR 42
TC 4
Z9 3
U1 0
U2 5
PU AMER SOC MICROBIOLOGY
PI WASHINGTON
PA 1752 N ST NW, WASHINGTON, DC 20036-2904 USA
SN 0019-9567
EI 1098-5522
J9 INFECT IMMUN
JI Infect. Immun.
PD OCT
PY 2021
VL 89
IS 10
AR e00091-21
DI 10.1128/IAI.00091-21
PG 12
WC Immunology; Infectious Diseases
WE Science Citation Index Expanded (SCI-EXPANDED)
SC Immunology; Infectious Diseases
GA WH9QK
UT WOS:000708004000005
PM 34152806
OA Green Published, hybrid
DA 2023-07-12
ER

PT J
AU Cramer, MN
   Huang, MU
   Fischer, M
   Moralez, G
   Crandall, CG
AF Cramer, Matthew N.
   Huang, M. U.
   Fischer, Mads
   Moralez, Gilbert
   Crandall, Craig G.
TI Thermoregulatory Responses with Size-matched Simulated Torso or Limb
   Skin Grafts
SO MEDICINE & SCIENCE IN SPORTS & EXERCISE
LA English
DT Article
DE SWEAT RATE; CORE TEMPERATURE; HEAT STRESS; BURN SURVIVOR; BURN INJURY
ID REGIONAL DIFFERENCES; SWEAT DISTRIBUTION; EXERCISE; HEAT; STRAIN; AREA
AB Skin grafting after a burn injury attenuates/abolishes sweat production within grafted areas. It is presently unknown whether the thermoregulatory consequences of skin grafting depend on anatomical location. Purpose This study aimed to test the hypothesis that a simulated burn injury on the torso will be no more or less detrimental to core temperature control than on the limbs during uncompensable exercise-heat stress. Methods Nine nonburned individuals (7 men, 2 women) completed the protocol. On separate occasions, burn injuries of identical surface area (0.45 +/- 0.08 m(2) or 24.4% +/- 4.4% of total body surface area) were simulated on the torso or the arms/legs using an absorbent, vapor-impermeable material that impedes sweat evaporation in those regions. Participants performed 60 min of treadmill walking at 5.3 km center dot h(-1) and a 4.1% +/- 0.8% grade, targeting 6 W center dot kg(-1) of metabolic heat production in 40.1 degrees C +/- 0.2 degrees C and 19.6% +/- 0.6% relative humidity conditions. Rectal temperature, heart rate, and perceptual responses were measured. Results Rectal temperature increased to a similar extent with simulated injuries on the torso and limbs (condition-by-time interaction, P = 0.86), with a final rectal temperature 0.9 degrees C +/- 0.3 degrees C above baseline in both conditions. No differences in heart rate, perceived exertion, or thermal sensation were observed between conditions (condition-by-time interactions, P >= 0.50). Conclusions During uncompensable exercise-heat stress, sized-matched simulated burn injuries on the torso or limbs evoke comparable core temperature, heart rate, and perceptual responses, suggesting that the risk of exertional heat illness in such environmental conditions is independent of injury location.
C1 [Cramer, Matthew N.; Huang, M. U.; Fischer, Mads; Moralez, Gilbert; Crandall, Craig G.] Texas Hlth Presbyterian Hosp Dallas, Inst Exercise & Environm Med, 7232 Greenville Ave, Dallas, TX 75231 USA.
   [Cramer, Matthew N.; Huang, M. U.; Fischer, Mads; Moralez, Gilbert; Crandall, Craig G.] Univ Texas Southwestern Med Ctr Dallas, Dallas, TX 75390 USA.
   [Huang, M. U.; Moralez, Gilbert] Univ Texas Southwestern Med Ctr Dallas, Appl Clin Res, Dallas, TX 75390 USA.
   [Fischer, Mads] Univ Copenhagen, Dept Nutr Exercise & Sports, Copenhagen, Denmark.
   [Fischer, Mads] Univ Copenhagen, Rigshosp, Dept Anaesthesiol, Copenhagen, Denmark.
C3 University of Texas System; University of Texas Southwestern Medical
   Center Dallas; University of Texas System; University of Texas
   Southwestern Medical Center Dallas; University of Copenhagen;
   Rigshospitalet; University of Copenhagen
RP Crandall, CG (通讯作者)，Texas Hlth Presbyterian Hosp Dallas, Inst Exercise & Environm Med, 7232 Greenville Ave, Dallas, TX 75231 USA.
EM craigcrandall@texashealth.org
OI Fischer, Mads/0000-0002-6403-1100
FU Department of Defense [W81XWH-15-1-0647]; National Institutes of Health
   [R01GM068865]; Natural Sciences and Engineering Research Council of
   Canada Postdoctoral Fellowship
FX We thank the study volunteers for their time and effort, as well as
   Sarah Bailey, Frank Cimino, Manall Jaffery, Naomi Kennedy, and Jan
   Petric for their contributions to the study. Current address for M. N.
   C.: DefenceResearch andDevelopmentCanada-TorontoResearch Centre,
   Toronto, ON, Canada.; This work was supported by awards from the
   Department of Defense (W81XWH-15-1-0647 to C. G. C.), the National
   Institutes of Health (R01GM068865 to C. G. C.), and a Natural Sciences
   and Engineering Research Council of Canada Postdoctoral Fellowship (to
   M. N. C.).
CR Austin KG, 2003, J BURN CARE REHABIL, V24, P9, DOI 10.1097/00004630-200301000-00004
   BORG GAV, 1982, MED SCI SPORT EXER, V14, P377, DOI 10.1249/00005768-198205000-00012
   Cheuvront SN, 2010, AM J CLIN NUTR, V92, P565, DOI 10.3945/ajcn.2010.29490
   Conway H., 1939, SURG GYNECOL OBSTET, V69, P756
   COTTER JD, 1995, EUR J APPL PHYSIOL O, V71, P549, DOI 10.1007/BF00238559
   Cotter JD, 1997, EUR J APPL PHYSIOL O, V76, P181, DOI 10.1007/s004210050232
   Cramer MN, 2020, MED SCI SPORT EXER, V52, P712, DOI 10.1249/MSS.0000000000002184
   Cramer MN, 2020, MED SCI SPORT EXER, V52, P705, DOI 10.1249/MSS.0000000000002160
   Cramer MN, 2019, J APPL PHYSIOL, V126, P267, DOI 10.1152/japplphysiol.00191.2018
   Crandall CG, 2010, J APPL PHYSIOL, V109, P1524, DOI 10.1152/japplphysiol.00466.2010
   Davis SL, 2007, J BURN CARE RES, V28, P427, DOI 10.1097/BCR.0B013E318053D312
   Du Bois D, 1916, ARCH INTERN MED, V17, P863, DOI 10.1001/archinte.1916.00080130010002
   Fischer M, 2020, MED SCI SPORT EXER, V52, P2235, DOI 10.1249/MSS.0000000000002375
   Gagnon D, 2017, MED SCI SPORT EXER, V49, P2333, DOI 10.1249/MSS.0000000000001348
   Gagnon D, 2012, J APPL PHYSIOL, V113, P746, DOI 10.1152/japplphysiol.00637.2012
   Ganio MS, 2015, MED SCI SPORT EXER, V47, P2224, DOI 10.1249/MSS.0000000000000655
   Ganio MS, 2013, J BURN CARE RES, V34, pE263, DOI 10.1097/BCR.0b013e31826c32c0
   Havenith G, 2008, EUR J APPL PHYSIOL, V104, P245, DOI 10.1007/s00421-007-0636-z
   Herrington LP, 1937, AM J PHYSIOL, V120, P133, DOI 10.1152/ajplegacy.1937.120.1.133
   HERTZMAN AB, 1957, J APPL PHYSIOL, V10, P242, DOI 10.1152/jappl.1957.10.2.242
   HOFLER W, 1968, J APPL PHYSIOL, V25, P503, DOI 10.1152/jappl.1968.25.5.503
   INOUE Y, 1991, J APPL PHYSIOL, V71, P2453, DOI 10.1152/jappl.1991.71.6.2453
   Kauvar DS, 2006, BURNS, V32, P853, DOI 10.1016/j.burns.2006.03.008
   Kondo N, 1998, ACTA PHYSIOL SCAND, V164, P71
   Kuno Y, 1956, HUMAN PERSPIRATION
   Lau W, 1999, PHYSL PERFORMANCE SO
   MCGIBBON B, 1973, PLAST RECONSTR SURG, V52, P164, DOI 10.1097/00006534-197308000-00011
   NADEL ER, 1971, J APPL PHYSIOL, V31, P828, DOI 10.1152/jappl.1971.31.6.828
   Nybo L, 2001, J APPL PHYSIOL, V91, P2017, DOI 10.1152/jappl.2001.91.5.2017
   Patterson MJ, 2000, EXP PHYSIOL, V85, P869, DOI 10.1017/S0958067000020583
   Patterson MJ, 2004, AM J PHYSIOL-REG I, V286, pR512, DOI 10.1152/ajpregu.00359.2003
   Periard JD, 2011, EXP PHYSIOL, V96, P134, DOI 10.1113/expphysiol.2010.054213
   Potter AW, 2015, PLOS ONE, V10, DOI 10.1371/journal.pone.0132698
   Ravanelli N, 2017, PHYSIOL REP, V5, DOI 10.14814/phy2.13099
   Roskind J L, 1978, Ann Plast Surg, V1, P172, DOI 10.1097/00000637-197803000-00007
   Smith Caroline J, 2019, Temperature (Austin), V6, P50, DOI 10.1080/23328940.2019.1570777
   Smith CJ, 2012, MED SCI SPORT EXER, V44, P2350, DOI 10.1249/MSS.0b013e318267b0c4
   Smith CJ, 2011, EUR J APPL PHYSIOL, V111, P1391, DOI 10.1007/s00421-010-1744-8
   Taylor NAS, 2013, EXTREME PHYSIOL MED, V2, DOI 10.1186/2046-7648-2-4
   WEINER JS, 1945, J PHYSIOL-LONDON, V104, P32, DOI 10.1113/jphysiol.1945.sp004103
NR 40
TC 2
Z9 2
U1 0
U2 1
PU LIPPINCOTT WILLIAMS & WILKINS
PI PHILADELPHIA
PA TWO COMMERCE SQ, 2001 MARKET ST, PHILADELPHIA, PA 19103 USA
SN 0195-9131
EI 1530-0315
J9 MED SCI SPORT EXER
JI Med. Sci. Sports Exerc.
PD OCT
PY 2021
VL 53
IS 10
BP 2190
EP 2195
DI 10.1249/MSS.0000000000002694
PG 6
WC Sport Sciences
WE Science Citation Index Expanded (SCI-EXPANDED)
SC Sport Sciences
GA US1SS
UT WOS:000697216400018
PM 33935232
OA Green Accepted
DA 2023-07-12
ER

PT J
AU Gorecki, G
   Cochior, D
   Moldovan, C
   Rusu, E
AF Gorecki, Gabriel
   Cochior, Daniel
   Moldovan, Cosmin
   Rusu, Elena
TI Molecular mechanisms in septic shock (Review)
SO EXPERIMENTAL AND THERAPEUTIC MEDICINE
LA English
DT Review
DE molecular mechanisms; septic shock
ID SEPSIS; DEFINITION; PROSTAGLANDINS; MANAGEMENT; FLUID; INFLAMMATION;
   HYPOTENSION; THROMBOXANE; MEDIATORS; PATIENT
AB Sepsis is a clinical syndrome defined by the presence of infection and systemic inflammatory response to infection and results from a complex interaction between the host and infectious agents. It is characterized by the activation of multiple inflammatory pathways, with an increased risk of mortality. The incidence of sepsis has been on an ever-increasing pathway in recent years. Sepsis can be induced by several clinical situations that predispose to its occurrence: malignant tumors, organ transplantation, AIDS, radiation therapy, burns, sores, polytrauma, diabetes mellitus, hepatic failure, renal failure, malnutrition, catheters or different invasive devices, and urinary catheters. The microorganisms involved in the pathogenesis of sepsis are Gram-positive cocci (Staphylococci, Streptococci) and Gram-negative bacilli (Klebsiella, Pseudomonas aeruginosa, E. coli), fungi (Candida), parasites, and viruses. Among mechanisms involved in septic shock production, two pathological phenomena appear: the profound decompensation of circulation and metabolic disturbances that evolve towards an irreversible state. The intimate mechanism of shock involves the activation of monocytes, macrophages and neutrophils by lipopolysaccharides of Gram-negative bacteria. The microvascular bed is directly involved in the etiopathogenesis of disorders of acute inflammatory states associated with or without sepsis. A better comprehension of sepsis pathophysiology, especially the molecular mechanisms of septic shock, allows for new therapeutic perspectives.
C1 [Gorecki, Gabriel] Titu Maiorescu Univ Bucharest, Med Doctoral Sch, Bucharest 040317, Romania.
   [Cochior, Daniel; Moldovan, Cosmin; Rusu, Elena] Titu Maiorescu Univ Bucharest, Fac Med, 67A Gheorghe Patrascu St, Bucharest 031593, Romania.
   [Cochior, Daniel] Monza Clin Hosp, Gen Surg, Bucharest 021967, Romania.
   [Cochior, Daniel] Sanador Clin Hosp, Gen Surg, Bucharest 010991, Romania.
   [Moldovan, Cosmin] Witting Clin Hosp, Gen Surg Ward, Bucharest 010243, Romania.
C3 Titu Maiorescu University; Carol Davila University of Medicine &
   Pharmacy; Titu Maiorescu University
RP Moldovan, C (通讯作者)，Titu Maiorescu Univ Bucharest, Fac Med, 67A Gheorghe Patrascu St, Bucharest 031593, Romania.
EM cosmin.moldovan@prof.utm.ro
RI Cosmin, Moldovan/I-1401-2018; Rusu, Elena/C-8952-2017
CR Abe T, 2020, J INTENSIVE CARE, V8, DOI 10.1186/s40560-020-00465-0
   Adamik B, 2015, ARCH IMMUNOL THER EX, V63, P475, DOI 10.1007/s00005-015-0348-8
   Al Jalbout N, 2019, J APPL LAB MED, V3, P724, DOI 10.1373/jalm.2018.027425
   Jimenez-Sousa MA, 2018, SCI REP-UK, V8, DOI 10.1038/s41598-018-20766-7
   Angus DC, 2001, CRIT CARE MED, V29, P1303, DOI 10.1097/00003246-200107000-00002
   BALL HA, 1986, INTENS CARE MED, V12, P116
   Busani S, 2019, J INTENSIVE CARE MED, V34, P48, DOI 10.1177/0885066616688165
   Chang JC, 2019, THROMB J, V17, DOI 10.1186/s12959-019-0198-4
   Charchaflieh J, 2012, CLIN DEV IMMUNOL, DOI 10.1155/2012/407324
   Chattopadhyay S, 2015, EMBO REP, V16, P1535, DOI 10.15252/embr.201540337
   Curutiu C, 2013, CURR ORG CHEM, V17, P149, DOI 10.2174/1385272811317020011
   Daviaud F, 2015, ANN INTENSIVE CARE, V5, DOI 10.1186/s13613-015-0058-8
   Dulhunty JM, 2008, INTENS CARE MED, V34, P1654, DOI 10.1007/s00134-008-1160-2
   Elena R, 2015, ROM BIOTECH LETT, V20, P10585
   Garcia-Gigorro R, 2019, MED CLIN-BARCELONA, V152, P13, DOI 10.1016/j.medcli.2018.02.012
   Garrido P, 2018, CLIN BIOCHEM, V61, P1, DOI 10.1016/j.clinbiochem.2018.08.010
   Grattard F, 2010, INTENS CARE MED, V36, P1439, DOI 10.1007/s00134-010-1859-8
   He X F, 2020, Zhonghua Shao Shang Za Zhi, V36, P982, DOI 10.3760/cma.j.cn501120-20190724-00308
   Hynes-Gay Patricia, 2002, Dynamics, V13, P17
   Ishibe Y, 2017, J CLIN APHERESIS, V32, P302, DOI 10.1002/jca.21507
   Izumida T, 2020, CHEST, V158, P2706, DOI 10.1016/j.chest.2020.06.088
   Jaramillo-Bustamante JC, 2020, BOL MED HOSP INFANT, V77, P293, DOI [10.24875/BMHIM.20000202, 10.24875/bmhim.20000202]
   Jouffroy R, 2019, TURK J ANAESTHESIOL, V47, P492, DOI 10.5152/TJAR.2019.28459
   Kalra OP, 2009, J GLOB INFECT DIS, V1, P57, DOI 10.4103/0974-777X.52984
   Kanoore Edul Vanina, 2010, Endocrine Metabolic & Immune Disorders-Drug Targets, V10, P235
   Kim WY, 2016, TUBERC RESPIR DIS, V79, P53, DOI 10.4046/trd.2016.79.2.53
   Kothari N, 2013, CYTOKINE, V61, P676, DOI 10.1016/j.cyto.2012.11.016
   Lee WL, 2020, AM J RESP CRIT CARE, V201, P1165, DOI 10.1164/rccm.202001-0072LE
   Luo MC, 2016, J BIOL CHEM, V291, P22011, DOI 10.1074/jbc.M116.715953
   Masson S, 2015, INTENS CARE MED, V41, P12, DOI 10.1007/s00134-014-3514-2
   Mitache MM, 2017, REV CHIM-BUCHAREST, V68, P997
   Mollura M, 2020, IEEE ENG MED BIO, P2768, DOI 10.1109/EMBC44109.2020.9176276
   Nathan N, 2021, J INTENSIVE CARE MED, V36, P255, DOI 10.1177/0885066619894933
   Nemes RM, 2016, MED-SURG J, V120, P34
   OETTINGER W, 1987, KLIN WOCHENSCHR, V65, P61, DOI 10.1007/BF01745474
   Pavez N, 2020, ANN TRANSL MED, V8, DOI 10.21037/atm-20-2048
   Peng YH, 2021, WORLD J UROL, V39, P501, DOI 10.1007/s00345-020-03183-2
   Pettila V, 2016, ACTA ANAESTH SCAND, V60, P1344, DOI 10.1111/aas.12777
   Phumeetham S, 2012, J PEDIAT-BRAZIL, V88, P417, DOI 10.2223/JPED.2216
   Postolache P, 2016, U POLITEH BUCH SER A, V78, P291
   Postolache P, 2015, MED-SURG J, V119, P77
   Pranskunas A, 2013, INTENS CARE MED, V39, P612, DOI 10.1007/s00134-012-2793-8
   Ramachandran G, 2014, VIRULENCE, V5, P213, DOI 10.4161/viru.27024
   Rascu A, 2016, ROM J MORPHOL EMBRYO, V57, P1171
   Rodriguez A, 2017, MED INTENSIVA, V41, P38, DOI 10.1016/j.medin.2016.03.008
   Ronco C, 2014, BLOOD PURIFICAT, V37, P1, DOI 10.1159/000357412
   Salvesen O, 2016, BMC VET RES, V12, DOI 10.1186/s12917-016-0870-x
   Sarbu I, 2017, REV CHIM-BUCHAREST, V68, P3015
   Shankar-Hari M, 2016, JAMA-J AM MED ASSOC, V315, P775, DOI 10.1001/jama.2016.0289
   Simon TP, 2015, MINERVA ANESTESIOL, V81, P608
   Song J, 2019, J CLIN MED, V8, DOI 10.3390/jcm8111800
   Sterling SA, 2017, CRIT CARE MED, V45, P1436, DOI 10.1097/CCM.0000000000002512
   Tunctan B, 2008, ARCH PHARM RES, V31, P856, DOI 10.1007/s12272-001-1238-x
   Tunctan B, 2013, NITRIC OXIDE-BIOL CH, V33, P18, DOI 10.1016/j.niox.2013.05.001
   van der Poll T, 2008, LANCET INFECT DIS, V8, P32, DOI 10.1016/S1473-3099(07)70265-7
   Vucelic V, 2020, CROAT MED J, V61, P429, DOI 10.3325/cmj.2020.61.429
   Wang H, 2017, ONCOTARGET, V8, P94910, DOI 10.18632/oncotarget.20862
   Weil M H, 1971, Adv Exp Med Biol, V23, P13
NR 58
TC 11
Z9 11
U1 3
U2 23
PU SPANDIDOS PUBL LTD
PI ATHENS
PA POB 18179, ATHENS, 116 10, GREECE
SN 1792-0981
EI 1792-1015
J9 EXP THER MED
JI Exp. Ther. Med.
PD OCT
PY 2021
VL 22
IS 4
AR 1161
DI 10.3892/etm.2021.10595
PG 5
WC Medicine, Research & Experimental
WE Science Citation Index Expanded (SCI-EXPANDED)
SC Research & Experimental Medicine
GA UJ4TT
UT WOS:000691280200001
PM 34504606
OA Green Published, gold
DA 2023-07-12
ER

PT J
AU Haug, VF
   Tapking, C
   Panayi, AC
   Thiele, P
   Wang, AT
   Obed, D
   Hirche, C
   Most, P
   Kneser, U
   Hundeshagen, G
AF Haug, Valentin F.
   Tapking, Christian
   Panayi, Adriana C.
   Thiele, Philipp
   Wang, Alice T.
   Obed, Doha
   Hirche, Christoph
   Most, Patrick
   Kneser, Ulrich
   Hundeshagen, Gabriel
TI Long-term sequelae of critical illness in sepsis, trauma and burns: A
   systematic review and meta-analysis
SO JOURNAL OF TRAUMA AND ACUTE CARE SURGERY
LA English
DT Review
DE Health-related quality of life after critical illness; massive burn
   injury; sepsis; major trauma; patient-reported outcomes
ID MORTALITY; SURVIVORS; QUALITY; IMMUNOSUPPRESSION; PROPRANOLOL; STRENGTH;
   CHILDREN; EXERCISE; OUTCOMES; PATIENT
AB BACKGROUND Sepsis, major trauma, and severe burn injury are life-threatening critical illnesses that remain significant contributors to worldwide morbidity and mortality. The three underlying etiologies share pathophysiological similarities: hyperinflammation, hypermetabolism, and acute immunomodulation. The aims of this study were to assess the current state of long-term outcome research and to identify key outcome parameters between the three forms of critical illness. METHODS This systematic review and meta-analysis (MA) were conducted according to the Preferred Reporting Items for Systematic Reviews and Meta-analyses guidelines. PubMed was searched from January 1, 1975, to December 31, 2019. Studies were assessed for eligibility by independent reviewers. Inclusion criteria were studies reporting at least a 6-month follow-up of health-related quality of life and organ-specific sequelae within the three etiologies: severe burn injury, sepsis, and major trauma. RESULTS In total, 125 articles could be included in the systematic review and 74 in the MA. The mean follow-up time was significantly longer in burn studies, compared with sepsis and trauma studies. The majority of patients were from the sepsis group, followed by burns, and major trauma studies. In the overall health-related quality of life, as assessed by Short Form 36 and European Quality-of-Life Index, the three different etiologies were comparable with one another. CONCLUSION The effects of critical illness on survivors persist for years after hospitalization. Well-reported and reliable data on the long-term outcomes are imperative, as they can be used to determine the treatment choice of physicians and to guide the expectations of patients, improving the overall quality of care of three significant patient cohorts.
C1 [Haug, Valentin F.; Tapking, Christian; Thiele, Philipp; Hirche, Christoph; Kneser, Ulrich; Hundeshagen, Gabriel] Heidelberg Univ, Dept Hand Plast & Reconstruct Surg, Burn Ctr, BG Trauma Ctr,Microsurg, Ludwig Guttmann Str 13, D-67071 Ludwigshafen, Germany.
   [Hirche, Christoph] Goethe Univ Frankfurt Main, Dept Plast,Hand & Reconstruct Microsurg, BG Unfallklin Frankfurt Main gGmbH, Hand Trauma & Replantat Ctr,Affiliated Hosp, Frankfurt, Germany.
   [Most, Patrick] German Ctr Cardiovas Res DZHK, Partner Site Heidelberg Mannheim, Heidelberg, Germany.
   [Haug, Valentin F.; Panayi, Adriana C.; Wang, Alice T.; Obed, Doha] Brigham & Womens Hosp, Harvard Med Sch, Dept Surg, Div Plast Surg, Boston, MA USA.
   [Thiele, Philipp] Univ Hosp, Div Mol & Translat Cardiol, Heidelberg, Germany.
   [Most, Patrick] Univ Hosp, Dept Internal Med 3, Heidelberg, Germany.
   [Most, Patrick] Univ Hosp, Dept Internal Med 3, Div Mol & Translat Cardiol, Heidelberg, Germany.
C3 Ruprecht Karls University Heidelberg; Goethe University Frankfurt;
   Harvard University; Brigham & Women's Hospital; Harvard Medical School;
   Ruprecht Karls University Heidelberg; Ruprecht Karls University
   Heidelberg; Ruprecht Karls University Heidelberg
RP Hundeshagen, G (通讯作者)，Heidelberg Univ, Dept Hand Plast & Reconstruct Surg, Burn Ctr, BG Trauma Ctr,Microsurg, Ludwig Guttmann Str 13, D-67071 Ludwigshafen, Germany.
EM vfm.haug@gmail.com; christian.tapking@googlemail.com;
   andriana.panayi@gmail.com; philipp_thiele@gmx.net; alicewangt@gmail.com;
   doha.obed@live.com; christoph.hirche@bgu-ludwigshafen.de;
   patrick.most@med.uni-heidelberg.de; Ulrich.Kneser@bgu-ludwigshafen.de;
   gabriel.hundeshagen@bgu-ludwigshafen.de
RI Panayi, Adriana/HHT-0513-2022; Panayi, Adriana C./AAF-1817-2020
OI Panayi, Adriana C./0000-0003-4053-9855; Wang, Alice/0000-0001-5035-8201
FU German Research Foundation Grant
FX V.F.H. is a recipient of the German Research Foundation Grant.
CR Agha RA, 2016, BRIT J SURG, V103, P1253, DOI 10.1002/bjs.10235
   Askay SW, 2009, J BURN CARE RES, V30, P83, DOI 10.1097/BCR.0b013e3181921f42
   Baron P. W., 1997, Journal of Burn Care and Rehabilitation, V18, P223, DOI 10.1097/00004630-199705000-00008
   Barrett LW, 2019, BURNS TRAUMA, V7, DOI 10.1186/s41038-019-0163-2
   Brechot N, 2013, CRIT CARE MED, V41, P1616, DOI 10.1097/CCM.0b013e31828a2370
   Cambiaso-Daniel J, 2018, J PEDIATR-US, V192, P152, DOI 10.1016/j.jpeds.2017.09.015
   Capek KD, 2018, J AM COLL SURGEONS, V226, P453, DOI 10.1016/j.jamcollsurg.2017.12.045
   Carson WF, 2011, EPIGENETICS-US, V6, P273, DOI 10.4161/epi.6.3.14017
   CERRA FB, 1987, SURGERY, V101, P1
   Chao T, 2018, MED SCI SPORT EXER, V50, P427, DOI 10.1249/MSS.0000000000001459
   Chin TL, 2018, BURNS, V44, P1882, DOI 10.1016/j.burns.2018.09.033
   Cuthbertson BH, 2013, CRIT CARE, V17, DOI 10.1186/cc12616
   Davidson GH, 2011, JAMA-J AM MED ASSOC, V305, P1001, DOI 10.1001/jama.2011.259
   Duke JM, 2017, BURNS, V43, P1662, DOI 10.1016/j.burns.2017.08.001
   Gabbe BJ, 2010, J TRAUMA, V69, P532, DOI 10.1097/TA.0b013e3181e5125b
   Haug V, 2021, MICROSURG, V41, P50, DOI 10.1002/micr.30581
   Herndon DN, 2012, ANN SURG, V256, P402, DOI 10.1097/SLA.0b013e318265427e
   Hotchkiss RS, 2013, NAT REV IMMUNOL, V13, P862, DOI 10.1038/nri3552
   Hsieh YC, 2020, J INTENSIVE CARE MED, V35, P34, DOI 10.1177/0885066619844936
   Hundeshagen G, 2017, LANCET CHILD ADOLESC, V1, P293, DOI 10.1016/S2352-4642(17)30122-0
   Jeschke MG, 2008, ANN SURG, V248, P387, DOI 10.1097/SLA.0b013e3181856241
   Jeschke MG, 2011, PLOS ONE, V6, DOI 10.1371/journal.pone.0021245
   Kimura F, 2010, SURG TODAY, V40, P793, DOI 10.1007/s00595-010-4323-z
   Kotani George, 1996, Kobe Journal of Medical Sciences, V42, P187
   Kox WJ, 2000, INTENS CARE MED, V26, pS124, DOI 10.1007/s001340051129
   Lemay AC, 2014, AM J MED SCI, V347, P282, DOI 10.1097/MAJ.0b013e318295a147
   Lenz A, 2007, INJURY, V38, P1336, DOI 10.1016/j.injury.2007.10.003
   Levy MM, 2018, CRIT CARE MED, V46, P997, DOI 10.1097/CCM.0000000000003119
   Luhr R, 2019, CRIT CARE, V23, DOI 10.1186/s13054-019-2528-0
   Mann EA, 2012, SHOCK, V37, P4, DOI 10.1097/SHK.0b013e318237d6bf
   Panayi AC, 2019, AM J SURG, V218, P393, DOI 10.1016/j.amjsurg.2018.11.020
   Panayi AC, 2018, J RECONSTR MICROSURG, V34, P363, DOI 10.1055/s-0038-1627449
   Pereira C, 2004, BURNS, V30, P761, DOI 10.1016/j.burns.2004.05.012
   Plurad DS, 2010, AM SURGEON, V76, P43
   Porter C, 2016, LANCET, V388, P1417, DOI 10.1016/S0140-6736(16)31469-6
   Rios-Diaz AJ, 2017, J TRAUMA ACUTE CARE, V83, P97, DOI 10.1097/TA.0000000000001490
   Roth S, 2021, IMMUNITY, V54, P648, DOI 10.1016/j.immuni.2021.02.004
   Sinha I, 2019, BURNS, V45, P293, DOI 10.1016/j.burns.2018.12.017
   Sluys K, 2005, J TRAUMA, V59, P223, DOI 10.1097/01.TA.0000173832.01547.CB
   Suman OE, 2001, J APPL PHYSIOL, V91, P1168, DOI 10.1152/jappl.2001.91.3.1168
   Tapking C, 2020, SHOCK, V53, P669, DOI 10.1097/SHK.0000000000001465
   Tapking C, 2019, BURNS, V45, P114, DOI 10.1016/j.burns.2018.09.007
   TEODORCZYKINJEYAN JA, 1995, J CLIN IMMUNOL, V15, P318, DOI 10.1007/BF01541322
   Tompkins RG, 2015, J TRAUMA ACUTE CARE, V78, P671, DOI 10.1097/TA.0000000000000568
   TREDGET EE, 1992, WORLD J SURG, V16, P68, DOI 10.1007/BF02067117
   Wiechman SA, 2004, BRIT MED J, V329, P391, DOI 10.1136/bmj.329.7462.391
   Wurzer P, 2016, SURGERY, V160, P781, DOI 10.1016/j.surg.2016.04.028
   Xiao WZ, 2011, J EXP MED, V208, P2581, DOI 10.1084/jem.20111354
   Yende S, 2014, AM J RESP CRIT CARE, V189, P1065, DOI 10.1164/rccm.201307-1321OC
NR 49
TC 6
Z9 6
U1 1
U2 5
PU LIPPINCOTT WILLIAMS & WILKINS
PI PHILADELPHIA
PA TWO COMMERCE SQ, 2001 MARKET ST, PHILADELPHIA, PA 19103 USA
SN 2163-0755
EI 2163-0763
J9 J TRAUMA ACUTE CARE
JI J. Trauma Acute Care Surg.
PD OCT
PY 2021
VL 91
IS 4
BP 736
EP 747
DI 10.1097/TA.0000000000003349
PG 12
WC Critical Care Medicine; Surgery
WE Science Citation Index Expanded (SCI-EXPANDED)
SC General & Internal Medicine; Surgery
GA WA1QP
UT WOS:000702668700032
PM 34252062
DA 2023-07-12
ER

PT J
AU Lake, I
AF Lake, Ian
TI Nutritional ketosis is well-tolerated, even in type 1 diabetes: the
   ZeroFive100 Project; a proof-of-concept study
SO CURRENT OPINION IN ENDOCRINOLOGY DIABETES AND OBESITY
LA English
DT Review
DE fasting; fat burning metabolism; ketogenic; ketogenic diets in type 1
   diabetes; nutritional ketosis; type 1 diabetes; zerofive100
ID EXERCISE
AB Purpose of review
   The objective of this study was to test the feasibility of exercising over a 5-day period while fasting, in those with and without type 1 diabetes mellitus (T1DM). Eight individuals, ages 29-62 years, two with T1DM, walked/ran around 20 miles per day for five consecutive days while only consuming water. All eight individuals completed the project with no physical injuries or problems with diabetes control. The blood glucose levels ranged from less than 3 mmol/l to 7 mmol/l in those without T1D, and less than 3 mmol/l to 9 mmol/l in those with T1D. The continuous glucose traces in those with T1D showed little variability in glucose levels. The participants without T1D had no symptoms from blood glucose under 3 mmol/l. Ketone levels ranged from 0.3 to 7.5 and the ketones for those with T1D were no different to ketones in those without T1D. The respiratory quotient was overwhelmingly in the fat-burning range. There was very little subjective hunger, nor did it negatively affect mood. In keto-adapted individuals, with or without T1DM, prolonged exercise for 5 days while in nutritional ketosis was feasible, and well tolerated.
   Recent findings
   Eight adults, ages 28-62 years, trained for and completed a 5-day zero calorie fast covering 100 miles over 5 days. Training involved each individual preparing for the event according to their own programme. Typically, it involved both cardiovascular and strength training with the addition of practice water only fasts over 24-72 h or more based upon the individual's assessment of what was needed to complete the event. There was no formal protocol provided for this. The recommendation was that the participants would be keto adapted and trained to a level sufficient to complete the 5-day event. Keto adaptation was measured by ketone blood testing of betahydroxybutyrate. Two people had type 1 diabetes. All but one person was keto-adapted ahead of the event. All eight individuals completed the project with no physical injuries or problems with diabetes control. Prolonged fasting did neither lead to hunger nor did it negatively affect mood, which, if anything, was enhanced in most individuals. All keto-adapted people were shown to be burning fat stores throughout the 5 days, and everyone was measured to be in a state of nutritional ketosis. In type 1 diabetes, and ketones were in the same range as those without diabetes, insulin volumes were considerably reduced, and glucose control was close to physiological: nutritional ketosis is not a risk factor for diabetic ketoacidosis; consumption of sugar for energy is not required for distances of up to 100 miles in keto-adapted people; people who inject insulin do not necessarily need to consume carbohydrates unless rescuing a hypoglycaemic attack.
   Summary
   The findings from this project should provide reassurance to those clinicians who want to provide the option of a ketogenic lifestyle to their patients with type 1 diabetes. They also confirm that the fat stores are available for aerobic respiration without apparent negative consequences on physical or mental function. Video abstract
C1 [Lake, Ian] 159 Slad Rd, Stroud GL5 1RD, Glos, England.
RP Lake, I (通讯作者)，159 Slad Rd, Stroud GL5 1RD, Glos, England.
EM lakeian@hotmail.co.uk
CR Amiel SA, 2017, DIABETES CARE, V40, P155, DOI 10.2337/dc16-2215
   [Anonymous], 2020, LOW CARB DIETS AD DI
   [Anonymous], EATW GUID
   [Anonymous], TYP 1 DIAB EX SPORT
   [Anonymous], 2010, MAN DIAB A NATL CLIN
   [Anonymous], VOTE TOOK PLACE THIS
   [Anonymous], 2021, VIRTA HLTH
   [Anonymous], 2021, KET TEST
   Burke LM, 2021, J PHYSIOL-LONDON, V599, P819, DOI 10.1113/JP278928
   Coleman JL, 2021, J INT SOC SPORT NUTR, V18, DOI 10.1186/s12970-021-00440-6
   Davies MJ, 2018, DIABETOLOGIA, V61, P2461, DOI [10.1007/s00125-018-4729-5, 10.2337/dci18-0033]
   Diabetes UK, 2017, POS STAT LOW CARB DI
   Driving and Vehicle Licensing Agency, 2021, ASS FITN DRIV GUID M
   ECAL Technology | Metabolic Health Solutions, 2021, MET HLTH SOL MHS PRO
   Empowering Neurologist, 2014, DRPERLMUTTER COM
   fat N, HUMAN KINETICS, V2021
   Flanagan D, 2018, DIABETIC MED, V35, P992, DOI 10.1111/dme.13677
   Lennerz BS, 2018, PEDIATRICS, V141, DOI 10.1542/peds.2017-3349
   Manninen AH, 2006, NUTR METAB, V3, DOI 10.1186/1743-7075-3-9
   Miller VJ, 2020, AM J PHYSIOL-ENDOC M, V319, pE995, DOI 10.1152/ajpendo.00305.2020
   Murray B, 2018, NUTR REV, V76, P243, DOI 10.1093/nutrit/nuy001
   Nielsen JV, 2005, UPSALA J MED SCI, V110, P267, DOI 10.3109/2000-1967-074
   Peinado AB, 2013, NUTR HOSP, V28, P48, DOI 10.3305/nh.2013.28.sup4.6796
   Scientific Advisory Committee on Nutrition, 2015, CARB HLTH
   UK D, 2021, SPORTS NUTR TYP 1 DI
   Unwin David, 2020, BMJ Nutr Prev Health, V3, P285, DOI 10.1136/bmjnph-2020-000072
   Volek JS, 2016, METABOLISM, V65, P100, DOI 10.1016/j.metabol.2015.10.028
   Zouhal H, 2020, OPEN ACCESS J SPORTS, V11, P1, DOI 10.2147/OAJSM.S224919
NR 28
TC 1
Z9 1
U1 1
U2 2
PU LIPPINCOTT WILLIAMS & WILKINS
PI PHILADELPHIA
PA TWO COMMERCE SQ, 2001 MARKET ST, PHILADELPHIA, PA 19103 USA
SN 1752-296X
EI 1752-2978
J9 CURR OPIN ENDOCRINOL
JI Curr. Opin. Endocrinol. Diabetes Obes.
PD OCT
PY 2021
VL 28
IS 5
BP 453
EP 462
DI 10.1097/MED.0000000000000666
PG 10
WC Endocrinology & Metabolism
WE Science Citation Index Expanded (SCI-EXPANDED)
SC Endocrinology & Metabolism
GA UJ5XG
UT WOS:000691357700007
PM 34334612
OA hybrid
DA 2023-07-12
ER

PT J
AU Motamedi, S
   Esfandpour, A
   Babajani, A
   Jamshidi, E
   Bahrami, S
   Niknejad, H
AF Motamedi, Shiva
   Esfandpour, Arefeh
   Babajani, Amirhesam
   Jamshidi, Elham
   Bahrami, Soheyl
   Niknejad, Hassan
TI The Current Challenges on Spray-Based Cell Delivery to the Skin Wounds
SO TISSUE ENGINEERING PART C-METHODS
LA English
DT Article
DE cell spray; stem cells; wound coverage; growth factors; extracellular
   matrix; viability; cell therapy
ID MESENCHYMAL STEM-CELLS; CULTURED EPITHELIAL AUTOGRAFTS; GROWTH-FACTOR
   DELIVERY; FULL-THICKNESS-WOUNDS; VENOUS LEG ULCERS; HUMAN KERATINOCYTES;
   RECELL(R) SYSTEM; SUSPENSION; TRANSPLANTATION; BURN
AB Cell delivery through spray instruments is a promising and effective method in tissue engineering and regenerative medicine. It is used for treating different acute and chronic wounds, including burns with different etiologies, chronic diabetic or venous wounds, postcancer surgery, and hypopigmentation disorders. Cell spray can decrease the needed donor site area compared with conventional autologous skin grafting. Keratinocytes, fibroblasts, melanocytes, and mesenchymal stem cells are promising cell sources for cell spray procedures. Different spray instruments are designed and utilized to deliver the cells to the intended skin area. In an efficient spray instrument, cell viability and wound coverage are two determining parameters influenced by various physical and biological factors such as air pressure, spraying distance, viscosity of suspension, stiffness of the wound surface, and velocity of impact. Besides, to improve cell delivery by spray instruments, some matrices and growth factors can be added to cell suspensions. This review focuses on the different types of cells and spray instruments used in cell delivery procedures. It also discusses physical and biological parameters associated with cell viability and wound coverage in spray instruments. Moreover, the recent advances in codelivery of cells with biological glues and growth factors, as well as clinical translation of cell spraying, have been reviewed.
   Impact statement
   Skin wounds are a group of prevalent injuries that can lead to life-threatening complexities. As a focus of interest, stem cell therapy and spray-based cell delivery have effectively decreased associated morbidity and mortality. This review summarizes a broad scope of recent evidence related to spray-based cell therapy, instruments, and approaches adopted to make the process more efficient in treating skin wounds. An overview including utilized cell types, clinical cases, and current challenges is also provided.
C1 [Motamedi, Shiva; Esfandpour, Arefeh; Babajani, Amirhesam; Jamshidi, Elham; Niknejad, Hassan] Shahid Beheshti Univ Med Sci, Sch Med, Dept Pharmacol, Yaman St,Parvaneh St,Chamran High Way, Tehran 1985711151, Iran.
   [Bahrami, Soheyl] AUVA Res Ctr, Ludwig Boltzmann Inst Expt & Clin Traumatol, Vienna, Austria.
C3 Shahid Beheshti University Medical Sciences; Ludwig Boltzmann Institute
RP Niknejad, H (通讯作者)，Shahid Beheshti Univ Med Sci, Sch Med, Dept Pharmacol, Yaman St,Parvaneh St,Chamran High Way, Tehran 1985711151, Iran.
EM niknejad@sbmu.ac.ir
RI Babajani, Amirhesam/ABG-6850-2021; Jamshidi, Elham/CAF-2222-2022;
   Jamshidi, Elham/CAH-8045-2022; Babajani, Amirhesam/AAS-9972-2021
OI Babajani, Amirhesam/0000-0002-8853-4343; Jamshidi,
   Elham/0000-0002-6749-9016; Jamshidi, Elham/0000-0002-6749-9016;
   Babajani, Amirhesam/0000-0002-8853-4343; Niknejad,
   Hassan/0000-0001-7736-1232; Motamedi, Shiva/0000-0003-2118-848X
CR Abo-Elkheir W, 2017, AM J STEM CELLS, V6, P23
   Amini-Nik S, 2018, EBIOMEDICINE, V37, P509, DOI 10.1016/j.ebiom.2018.10.014
   Aoki S, 2017, WOUND REPAIR REGEN, V25, P1008, DOI 10.1111/wrr.12604
   Azizian S, 2018, CARBOHYD POLYM, V202, P315, DOI 10.1016/j.carbpol.2018.07.023
   Babajani A, 2020, FRONT BIOENG BIOTECH, V8, DOI 10.3389/fbioe.2020.00748
   Bahoric A., 1997, CAN J PLAST SURG, V5, P153, DOI [10.1177/229255039700500301, DOI 10.1177/229255039700500301]
   Bairagi A, 2019, BURNS TRAUMA, V7, DOI 10.1186/s41038-019-0165-0
   Bellu E, 2019, PHYSIOL RES, V68, pS385, DOI 10.33549/physiolres.934373
   Burmeister DM, 2018, STEM CELL TRANSL MED, V7, P360, DOI 10.1002/sctm.17-0160
   Campanella SD, 2011, BURNS, V37, P1334, DOI 10.1016/j.burns.2011.04.019
   Cervelli V, 2010, EUR REV MED PHARMACO, V14, P691
   Chang MY, 2020, FRONT BIOENG BIOTECH, V8, DOI 10.3389/fbioe.2020.00110
   Cui LL, 2020, TISSUE ENG PART B-RE, V26, P203, DOI [10.1089/ten.teb.2019.0337, 10.1089/ten.TEB.2019.0337]
   Currie LJ, 2003, BURNS, V29, P677, DOI 10.1016/S0305-4179(03)00155-4
   Davison-Kotler E, 2018, TISSUE ENG PART B-RE, V24, P279, DOI [10.1089/ten.TEB.2017.0477, 10.1089/ten.teb.2017.0477]
   De Angelis B, 2015, INT WOUND J, V12, P32, DOI 10.1111/iwj.12047
   Dunne JA, 2013, BRIT J ORAL MAX SURG, V51, pE282, DOI 10.1016/j.bjoms.2013.02.009
   Esteban-Vives R, 2018, BURNS, V44, P549, DOI 10.1016/j.burns.2017.10.008
   Esteban-Vives R, 2016, BURNS, V42, P1756, DOI 10.1016/j.burns.2016.06.013
   Esteban-Vives Roger, 2016, Burns, V42, pe99, DOI 10.1016/j.burns.2016.02.020
   Esteban-Vives R, 2016, BURNS, V42, P81, DOI 10.1016/j.burns.2015.06.016
   Falanga V, 2007, TISSUE ENG, V13, P1299, DOI 10.1089/ten.2006.0278
   Farhadihosseinabadi B, 2018, ARTIF CELL NANOMED B, V46, P431, DOI 10.1080/21691401.2018.1458730
   Fredriksson C, 2008, BURNS, V34, P212, DOI 10.1016/j.burns.2007.03.008
   Gerlach JC, 2011, INT J ARTIF ORGANS, V34, P271, DOI 10.5301/IJAO.2011.6508
   Gerlach Jorg C, 2011, Burns, V37, pe19, DOI 10.1016/j.burns.2011.01.022
   Ghorbani A, 2014, TISSUE CELL, V46, P54, DOI 10.1016/j.tice.2013.11.002
   Gilleard O, 2013, ARCH PLAST SURG-APS, V40, P627, DOI 10.5999/aps.2013.40.5.627
   Goedkoop R, 2010, DERMATOLOGY, V220, P114, DOI 10.1159/000277380
   Gravante G, 2007, BURNS, V33, P966, DOI 10.1016/j.burns.2007.04.011
   Gustafson CJ, 2007, BURNS, V33, P726, DOI 10.1016/j.burns.2006.10.382
   Gwak SJ, 2005, CELL TRANSPLANT, V14, P809, DOI 10.3727/000000005783982521
   Harkin DG, 2006, WOUND REPAIR REGEN, V14, P354, DOI 10.1111/j.1743-6109.2006.00132.x
   Hartmann A, 2008, DERMATOL SURG, V34, P922, DOI 10.1111/j.1524-4725.2008.34178.x
   Hartmann B, 2007, ANN PLAS SURG, V58, P70, DOI 10.1097/01.sap.0000250647.39784.bb
   Heher P, 2018, EXPERT REV MED DEVIC, V15, P747, DOI 10.1080/17434440.2018.1526672
   Hendriks J, 2015, SCI REP-UK, V5, DOI 10.1038/srep11304
   Holmes JH, 2019, BURNS, V45, P772, DOI 10.1016/j.burns.2018.11.002
   Holmes JH, 2018, J BURN CARE RES, V39, P694, DOI 10.1093/jbcr/iry029
   Hu Z, 2017, BRIT J SURG, V104, P836, DOI 10.1002/bjs.10508
   Huang YZ, 2020, TISSUE ENG PART B-RE, V26, P555, DOI [10.1089/ten.teb.2019.0351, 10.1089/ten.TEB.2019.0351]
   Iman Ahrari, 2013, Indian J Dermatol, V58, P240, DOI 10.4103/0019-5154.110844
   James SE, 2010, BURNS, V36, pE10, DOI 10.1016/j.burns.2008.11.011
   Jamshidi E, 2021, STEM CELL REV REP, V17, P176, DOI 10.1007/s12015-020-10109-3
   Johnstone Philippa, 2017, Burns, V43, pe27, DOI 10.1016/j.burns.2016.05.010
   Kara MOP, 2016, J BIOMED MATER RES A, V104, P2383, DOI 10.1002/jbm.a.35774
   Kathawala MH, 2019, TISSUE ENG PART B-RE, V25, P429, DOI [10.1089/ten.TEB.2019.0019, 10.1089/ten.teb.2019.0019]
   Kirsner RS, 2012, LANCET, V380, P977, DOI 10.1016/S0140-6736(12)60644-8
   Kowal S, 2019, ADV THER, V36, P1715, DOI 10.1007/s12325-019-00961-2
   Kruse CR, 2018, J SURG RES, V227, P35, DOI 10.1016/j.jss.2018.02.004
   Larson KW, 2020, J BURN CARE RES, V41, P215, DOI 10.1093/jbcr/irz179
   Lee H, 2012, BURNS, V38, P931, DOI 10.1016/j.burns.2012.01.014
   Lis GJ, 2012, INT J ORAL MAX SURG, V41, P1146, DOI 10.1016/j.ijom.2012.02.017
   Malkoc A, 2021, J BURN CARE RES, V42, P577, DOI 10.1093/jbcr/iraa176
   Mason C, 2009, REGEN MED, V4, P835, DOI 10.2217/RME.09.64
   Matsumoto S, 2013, PRS-GLOB OPEN, V1, DOI 10.1097/GOX.0b013e3182a88787
   Navarro FA, 2000, J BURN CARE REHABIL, V21, P513, DOI 10.1097/00004630-200021060-00007
   Niknejad H, 2008, EUR CELLS MATER, V15, P88
   O'Neill TB, 2011, J PLAST RECONSTR AES, V64, P1672, DOI 10.1016/j.bjps.2011.05.016
   Oberbauer Eleni, 2015, Cell Regen, V4, P7, DOI 10.1186/s13619-015-0020-0
   Orazizadeh M, 2015, BIOMED REP, V3, P304, DOI 10.3892/br.2015.442
   Pourfath MR, 2018, IRAN J BASIC MED SCI, V21, P70, DOI 10.22038/IJBMS.2017.19783.5212
   Rashid ST, 2020, WOUND REPAIR REGEN, V28, P719, DOI 10.1111/wrr.12844
   Ren JA-O., 1484, J COSMET DERMATOL-US, V18
   Roberts A, 2005, BIOTECHNOL BIOENG, V91, P801, DOI 10.1002/bit.20549
   Seland H, 2011, BURNS, V37, P99, DOI 10.1016/j.burns.2010.03.014
   Shah FS, 2013, CYTOTHERAPY, V15, P979, DOI 10.1016/j.jcyt.2013.04.001
   Solanki NS, 2020, J PLAST RECONSTR AES, V73, P1845, DOI 10.1016/j.bjps.2020.05.067
   Sood R, 2015, WOUNDS, V27, P31
   Sosnowski TR, 2013, CHEM ENGINEER TRANS, V32, P2257, DOI 10.3303/CET1332377
   ter Horst B, 2019, ACTA BIOMATER, V89, P166, DOI 10.1016/j.actbio.2019.03.036
   Thiebes AL, 2015, BIORESEARCH OPEN ACC, V4, P278, DOI 10.1089/biores.2015.0015
   Veazey WS, 2005, J BIOMED MATER RES B, V72B, P334, DOI 10.1002/jbm.b.30159
   Wang P, 2019, STEM CELL RES THER, V10, DOI 10.1186/s13287-019-1236-7
   Wood F, 2012, BURNS, V38, P830, DOI 10.1016/j.burns.2011.12.020
   Wood FM, 2007, BURNS, V33, P693, DOI 10.1016/j.burns.2006.10.388
   Wood FM, 2012, BURNS, V38, P44, DOI 10.1016/j.burns.2011.03.001
   Yim H, 2011, BURNS, V37, P1067, DOI 10.1016/j.burns.2011.03.018
   Yoon C, 2017, CELL TISSUE BANK, V18, P131, DOI 10.1007/s10561-017-9615-8
   Zeng XX, 2017, MEDICINE, V96, DOI 10.1097/MD.0000000000009212
   Zimmerlin L, 2013, CYTOTHERAPY, V15, P102, DOI 10.1016/j.jcyt.2012.10.009
NR 81
TC 7
Z9 8
U1 1
U2 6
PU MARY ANN LIEBERT, INC
PI NEW ROCHELLE
PA 140 HUGUENOT STREET, 3RD FL, NEW ROCHELLE, NY 10801 USA
SN 1937-3384
EI 1937-3392
J9 TISSUE ENG PART C-ME
JI Tissue Eng. Part C-Methods
PD OCT 1
PY 2021
VL 27
IS 10
BP 543
EP 558
DI 10.1089/ten.tec.2021.0158
PG 16
WC Cell & Tissue Engineering; Cell Biology; Engineering, Biomedical;
   Materials Science, Biomaterials
WE Science Citation Index Expanded (SCI-EXPANDED)
SC Cell Biology; Engineering; Materials Science
GA WM2CK
UT WOS:000710898600001
PM 34541897
DA 2023-07-12
ER

PT J
AU Odom, CV
   Kim, Y
   Burgess, CL
   Baird, LA
   Korkmaz, FT
   Na, E
   Shenoy, AT
   Arafa, EI
   Lam, TT
   Jones, MR
   Mizgerd, JP
   Traber, KE
   Quinton, LJ
AF Odom, Christine, V
   Kim, Yuri
   Burgess, Claire L.
   Baird, Lillia A.
   Korkmaz, Filiz T.
   Na, Elim
   Shenoy, Anukul T.
   Arafa, Emad, I
   Lam, TuKiet T.
   Jones, Matthew R.
   Mizgerd, Joseph P.
   Traber, Katrina E.
   Quinton, Lee J.
TI Liver-Dependent Lung Remodeling during Systemic Inflammation Shapes
   Responses to Secondary Infection
SO JOURNAL OF IMMUNOLOGY
LA English
DT Article
ID ACUTE-PHASE RESPONSE; PROTECTIVE IMMUNITY; INNATE IMMUNITY; SEPSIS;
   COAGULATION; FIBRINOGEN; PNEUMONIA; STAT3; RISK; HOSPITALIZATION
AB Systemic duress, such as that elicited by sepsis, burns, or trauma, predisposes patients to secondary pneumonia, demanding better understanding of host pathways influencing this deleterious connection. These pre-existing circumstances are capable of triggering the hepatic acute-phase response (APR), which we previously demonstrated is essential for limiting susceptibility to secondary lung infections. To identify potential mechanisms underlying protection afforded by the lung -liver axis, our studies aimed to evaluate liver-dependent lung reprogramming when a systemic inflammatory challenge precedes pneumonia. Wild-type mice and APR-deficient littermate mice with hepatocyte-specific deletion of STAT3 (hepSTAT3(-/-)), a transcription factor necessary for full APR initiation, were challenged i.p. with LPS to induce endotoxemia. After 18 h, pneumonia was induced by intratracheal Escherichia coli instillation. Endotoxemia elicited significant transcriptional alterations in the lungs of wild-type and hepSTAT3(-/-) mice, with nearly 2000 differentially expressed genes between genotypes. The gene signatures revealed exaggerated immune activity in the lungs of hepSTAT3(-/-) mice, which were compromised in their capacity to launch additional cytokine responses to secondary infection. Proteomics revealed substantial liver-dependent modifications in the airspaces of pneumonic mice, implicating a network of dispatched liver-derived mediators influencing lung homeostasis. These results indicate that after systemic inflammation, liver acute-phase changes dramatically remodel the lungs, resulting in a modified landscape for any stimuli encountered thereafter. Based on the established vulnerability of hepSTAT3(-/-) mice to secondary lung infections, we believe that intact liver function is critical for maintaining the immunological responsiveness of the lungs.
C1 [Odom, Christine, V; Kim, Yuri; Burgess, Claire L.; Baird, Lillia A.; Korkmaz, Filiz T.; Na, Elim; Shenoy, Anukul T.; Arafa, Emad, I; Jones, Matthew R.; Mizgerd, Joseph P.; Traber, Katrina E.; Quinton, Lee J.] Boston Univ, Pulm Ctr, Sch Med, 72 E Concord St, Boston, MA 02118 USA.
   [Odom, Christine, V; Mizgerd, Joseph P.; Quinton, Lee J.] Boston Univ, Dept Microbiol, Sch Med, Boston, MA 02118 USA.
   [Kim, Yuri; Quinton, Lee J.] Boston Univ, Dept Pathol & Lab Med, Sch Med, Boston, MA 02118 USA.
   [Burgess, Claire L.; Na, Elim; Arafa, Emad, I; Jones, Matthew R.; Mizgerd, Joseph P.; Traber, Katrina E.; Quinton, Lee J.] Boston Univ, Dept Med, Sch Med, Boston, MA 02118 USA.
   [Lam, TuKiet T.] Yale Univ, Sch Med, Yale MS & Prote Resource, New Haven, CT USA.
   [Lam, TuKiet T.] Yale Univ, Sch Med, Dept Mol Biophys & Biochem, New Haven, CT 06510 USA.
   [Mizgerd, Joseph P.] Boston Univ, Dept Biochem, Sch Med, Boston, MA 02118 USA.
C3 Boston University; Boston University; Boston University; Boston
   University; Yale University; Yale University; Boston University
RP Quinton, LJ (通讯作者)，Boston Univ, Pulm Ctr, Sch Med, 72 E Concord St, Boston, MA 02118 USA.
RI Mizgerd, Joseph/GRY-6369-2022; Traber, Katrina/AAR-5836-2021
OI Arafa, Emad/0000-0003-4313-4650; Baird, Lillia/0000-0003-3209-8754; Na,
   Elim/0000-0001-5820-4514; Shenoy, Anukul/0000-0001-8861-2295; Quinton,
   Lee/0000-0003-1938-2507; Odom, Christine/0000-0002-1164-8481; Jones,
   Matthew/0000-0003-4647-2962
FU Department of Health and Human Services (HHS); National Institutes of
   Health (NIH); National Institute of General Medical Sciences (NIGMS)
   [R01-GM 120060]; HHS, NIH, National Heart, Lung, and Blood Institute
   (NHLBI) [R01-HL 111449, K08-HL130 582]; HHS, NIH, National Center for
   Advancing Translational Sciences (NCATS) [TL1-TR 001410]; NIH SIG
   [1S10OD019967-0]; Yale School of Medicine
FX This work was supported by the Department of Health and Human Services
   (HHS) , National Institutes of Health (NIH) , National Institute of
   General Medical Sciences (NIGMS) Grant R01-GM 120060; HHS, NIH, National
   Heart, Lung, and Blood Institute (NHLBI) Grants R01-HL 111449 and
   K08-HL130 582; HHS, NIH, National Center for Advancing Translational
   Sciences (NCATS) Grant TL1-TR 001410. The Orbitrap Fusion mass
   spectrometer utilized was supported in part by NIH SIG Grant
   1S10OD019967-0 and the Yale School of Medicine.
CR AKIRA S, 1994, CELL, V77, P63, DOI 10.1016/0092-8674(94)90235-6
   Alberti C, 2002, INTENS CARE MED, V28, P108, DOI 10.1007/s00134-001-1143-z
   Boro M, 2017, J IMMUNOL, V199, P1660, DOI 10.4049/jimmunol.1700129
   Boyd AR, 2011, AGING DIS, V2, P487
   Bradley JR, 2008, J PATHOL, V214, P149, DOI 10.1002/path.2287
   Bronchard G, 2004, ANESTHESIOLOGY, V100, P234, DOI 10.1097/00000542-200402000-00009
   Cavaillon JM, 2006, CRIT CARE, V10, DOI 10.1186/cc5055
   Chakravortty D, 2000, BBA-MOL BASIS DIS, V1500, P125, DOI 10.1016/S0925-4439(99)00098-8
   Charkoftaki G, 2019, CHEM-BIOL INTERACT, V304, P88, DOI 10.1016/j.cbi.2019.02.030
   Chastre J, 2002, AM J RESP CRIT CARE, V165, P867, DOI 10.1164/ajrccm.165.7.2105078
   Chen EY, 2013, BMC BIOINFORMATICS, V14, DOI 10.1186/1471-2105-14-128
   Chen K, 2016, MOL MED REP, V13, P2439, DOI 10.3892/mmr.2016.4869
   Chen X, 2016, CLIN EXP ALLERGY, V46, P813, DOI 10.1111/cea.12711
   Claushuis TAM, 2017, J THROMB HAEMOST, V15, P744, DOI 10.1111/jth.13625
   Cray C, 2012, PROG MOL BIOL TRANSL, V105, P113, DOI 10.1016/B978-0-12-394596-9.00005-6
   Dalby MJ, 2018, SCI REP-UK, V8, DOI 10.1038/s41598-018-33928-4
   De Filippo K, 2013, BLOOD, V121, P4930, DOI 10.1182/blood-2013-02-486217
   Del Rosso M, 2011, CURR PHARM DESIGN, V17, P1924
   Delano MJ, 2016, J CLIN INVEST, V126, P23, DOI 10.1172/JCI82224
   Delvaeye M, 2009, BLOOD, V114, P2367, DOI 10.1182/blood-2009-05-199208
   Deutsch EW, 2020, NUCLEIC ACIDS RES, V48, pD1145, DOI 10.1093/nar/gkz984
   Esmon CT, 2011, J THROMB HAEMOST, V9, P182, DOI 10.1111/j.1538-7836.2011.04323.x
   Esper AM, 2006, CRIT CARE MED, V34, P2576, DOI 10.1097/01.CCM.0000239114.50519.0E
   Fan Y, 2020, AM J PHYSIOL-LUNG C, V318, pL314, DOI 10.1152/ajplung.00309.2019
   Franchini M, 2012, BLOOD TRANSFUS-ITALY, V10, P23, DOI 10.2450/2011.0015-11
   Guillon A, 2020, JCI INSIGHT, V5, DOI 10.1172/jci.insight.133042
   Guo Y, 2014, CELL DEATH DIS, V5, DOI 10.1038/cddis.2014.254
   Hamilton JA, 2020, J EXP MED, V217, DOI 10.1084/jem.20190945
   Herbold W, 2010, INFECT IMMUN, V78, P2620, DOI 10.1128/IAI.01169-09
   Hilliard KL, 2015, INFECT IMMUN, V83, P4015, DOI 10.1128/IAI.00464-15
   Hilliard KL, 2015, AM J RESP CELL MOL, V53, P378, DOI 10.1165/rcmb.2014-0195OC
   Hinojosa E, 2009, J INFECT DIS, V200, P546, DOI 10.1086/600870
   Hotchkiss RS, 2013, NAT REV IMMUNOL, V13, P862, DOI 10.1038/nri3552
   Hoyer FF, 2019, IMMUNITY, V51, P899, DOI 10.1016/j.immuni.2019.10.010
   Iba T, 2020, CRIT CARE, V24, DOI 10.1186/s13054-020-03077-0
   Iskander KN, 2013, PHYSIOL REV, V93, P1247, DOI 10.1152/physrev.00037.2012
   Ivanov AI, 2010, AM J PATHOL, V177, P512, DOI 10.2353/ajpath.2010.100168
   Jain S, 2015, NEW ENGL J MED, V373, P415, DOI [10.1056/NEJMoa1500245, 10.1056/NEJMc1511751]
   Kasembeli MM, 2018, INT J MOL SCI, V19, DOI 10.3390/ijms19082299
   Ko YP, 2016, SEMIN THROMB HEMOST, V42, P408, DOI 10.1055/s-0036-1579635
   Komissarov AA, 2012, AM J PHYSIOL-LUNG C, V303, pL1037, DOI 10.1152/ajplung.00117.2012
   Kornum JB, 2010, EUR RESPIR J, V36, P1330, DOI 10.1183/09031936.00184209
   Kuleshov MV, 2016, NUCLEIC ACIDS RES, V44, pW90, DOI 10.1093/nar/gkw377
   Kurdowska AK, 2002, AM J PHYSIOL-LUNG C, V282, pL1092, DOI 10.1152/ajplung.00378.2001
   Lachiewicz AM, 2017, CLIN INFECT DIS, V65, P2130, DOI 10.1093/cid/cix682
   Lawlor KE, 2004, P NATL ACAD SCI USA, V101, P11398, DOI 10.1073/pnas.0404328101
   Leenaerts D, 2017, THROMB HAEMOSTASIS, V117, P1498, DOI 10.1160/TH17-02-0097
   Leung LLK, 2018, J THROMB HAEMOST, V16, P1474, DOI 10.1111/jth.14199
   Levi M, 2017, THROMB RES, V149, P38, DOI 10.1016/j.thromres.2016.11.007
   Lin CF, 2008, J CELL BIOCHEM, V105, P746, DOI 10.1002/jcb.21868
   Love MI, 2014, GENOME BIOL, V15, DOI 10.1186/s13059-014-0550-8
   Maus UA, 2003, J IMMUNOL, V170, P3273, DOI 10.4049/jimmunol.170.6.3273
   McAleer JP, 2008, CRIT REV IMMUNOL, V28, P281
   McQuattie-Pimentel AC, 2021, J CLIN INVEST, V131, DOI 10.1172/JCI140299
   Meyer KC, 1996, AM J RESP CRIT CARE, V153, P1072, DOI 10.1164/ajrccm.153.3.8630547
   Michels KR, 2017, JCI INSIGHT, V2, DOI 10.1172/jci.insight.92002
   Morser J, 2018, J THROMB HAEMOST, V16, P991, DOI 10.1111/jth.13964
   Nakamura N, 2019, BMC CANCER, V19, DOI 10.1186/s12885-019-5825-8
   Pahlman LI, 2013, THROMB HAEMOSTASIS, V109, P930, DOI 10.1160/TH12-10-0739
   Paoli CJ, 2018, CRIT CARE MED, V46, P1889, DOI 10.1097/CCM.0000000000003342
   Pelton SI, 2015, BMC INFECT DIS, V15, DOI 10.1186/s12879-015-1162-y
   Perez-Riverol Y, 2019, NUCLEIC ACIDS RES, V47, pD442, DOI 10.1093/nar/gky1106
   Plug T, 2016, J THROMB HAEMOST, V14, P633, DOI 10.1111/jth.13261
   Quinton LJ, 2018, PHYSIOL REV, V98, P1417, DOI 10.1152/physrev.00032.2017
   Quinton LJ, 2012, J CLIN INVEST, V122, P1758, DOI 10.1172/JCI59408
   Quinton LJ, 2009, INFECT IMMUN, V77, P2417, DOI 10.1128/IAI.01300-08
   Reddy RC, 2001, INFECT IMMUN, V69, P1394, DOI 10.1128/IAI.69.3.1394-1401.2001
   Rehman AA, 2013, J CELL PHYSIOL, V228, P1665, DOI 10.1002/jcp.24266
   Roquilly A, 2020, NAT IMMUNOL, V21, P636, DOI 10.1038/s41590-020-0673-x
   Rudd KE, 2020, LANCET, V395, P200, DOI 10.1016/S0140-6736(19)32989-7
   Sethi S, 2010, EUR RESPIR J, V35, P1209, DOI 10.1183/09031936.00081409
   Shao Z, 2015, J THROMB HAEMOST, V13, P1090, DOI 10.1111/jth.12956
   SIMPSON SQ, 1991, CRIT CARE MED, V19, P1060, DOI 10.1097/00003246-199108000-00015
   Singer M, 2016, JAMA-J AM MED ASSOC, V315, P801, DOI 10.1001/jama.2016.0287
   SMITH PD, 1994, J CLIN IMMUNOL, V14, P141, DOI 10.1007/BF01541347
   Steinhauser ME, 1999, J IMMUNOL, V162, P392
   SUH TT, 1995, GENE DEV, V9, P2020, DOI 10.1101/gad.9.16.2020
   Trapnell BC, 2009, CURR OPIN IMMUNOL, V21, P514, DOI 10.1016/j.coi.2009.09.004
   Tsantikos E, 2018, J CLIN INVEST, V128, P2406, DOI 10.1172/JCI98224
   UMANS L, 1995, J BIOL CHEM, V270, P19778, DOI 10.1074/jbc.270.34.19778
   Wan JJ, 2019, J CELL PHYSIOL, V234, P20533, DOI 10.1002/jcp.28653
   Yang H, 2013, J INFECT DIS, V207, P50, DOI 10.1093/infdis/jis651
   Yeaman MR, 2014, NAT REV MICROBIOL, V12, P426, DOI 10.1038/nrmicro3269
   Yuste J, 2007, PLOS PATHOG, V3, P1208, DOI 10.1371/journal.ppat.0030120
   Zhang YP, 2017, BIOCHEM BIOPH RES CO, V487, P327, DOI 10.1016/j.bbrc.2017.04.058
   Zhou BS, 2020, NAT IMMUNOL, V21, P1430, DOI 10.1038/s41590-020-0764-8
NR 86
TC 2
Z9 2
U1 0
U2 3
PU AMER ASSOC IMMUNOLOGISTS
PI BETHESDA
PA 9650 ROCKVILLE PIKE, BETHESDA, MD 20814 USA
SN 0022-1767
EI 1550-6606
J9 J IMMUNOL
JI J. Immunol.
PD OCT 1
PY 2021
VL 207
IS 7
BP 1891
EP 1902
DI 10.4049/jimmunol.2100254
PG 13
WC Immunology
WE Science Citation Index Expanded (SCI-EXPANDED)
SC Immunology
GA XP9QN
UT WOS:000731192400001
PM 34470857
OA Bronze, Green Accepted
DA 2023-07-12
ER

PT J
AU Rao, BK
AF Rao, B. Keshav
TI Site specific interactions of amino acids with (ZnO)(12) cluster:
   Density functional approach
SO JOURNAL OF BIOMOLECULAR STRUCTURE & DYNAMICS
LA English
DT Article
DE Density functional theory; SIESTA; Amino acids; ZnO cluster; Binding
   energy; DOS
ID ZINC-OXIDE NANOPARTICLES; ASPARTIC-ACID; ARGININE METABOLISM; IN-VITRO;
   NUTRITION; GROWTH; SENSOR
AB The Stability and electronic properties of bio-hybrid molecules are investigated in the framework of the first-principles density functional theory. The site-specific interactions between (ZnO)(12) nano-cluster and arginine/aspartic acid are investigated. There are partially ionic and covalent bonds between the interacting atoms, higher binding energy 8.86 eV is observed at -COOH site of arginine, and 7.60 eV at -CN site of aspartic acid during the interaction with a nano-cluster. Higher HOMO-LUMO gap 4.3 eV is found in arginine, and smaller 2.6 eV in a cluster, it becomes zero with -COOH site of arginine, and 0.8 eV at -CN site of aspartic acid during the formation of bio-hybrids, i.e. highly stable amino acids arg/asp-nano-cluster (ZnO)(12) bio-hybrids are formed with small forbidden energy-gap. This study will support in the formation of drugs which will improve the response in wound healing, immune functioning in burn injuries, and in the treatment of bone dysfunction.
   HIGHLIGHTS
   circle The binding energy is higher in a bio-hybrid at -COOH site of Arg, and -CN site of Asp. circle HOMO-LUMO gap is higher in a pristine Arg (4.3 eV), smaller in a cluster (2.6 eV), zero gap in a bio-hybrid with -COOH site of Arg, smaller 0.8 eV at -CN site of Asp. circle Higher binding energy is found with the small forbidden energy-gap of bio-hybrid molecules. circle This study will support in the formation of drugs which will improve the response in wound healing, immune functioning in burn injuries, and in the treatment of bone dysfunction.
C1 [Rao, B. Keshav] Shri Shankaracharya Tech Campus, Dept Appl Phys, Bhilai, Chhattisgarh, India.
C3 Shri Shankaracharya Group of Institutions
RP Rao, BK (通讯作者)，Shri Shankaracharya Tech Campus, Dept Appl Phys, Bhilai 490020, Chhattisgarh, India.
EM b.keshav26@gmail.com
OI RAO, B KESHAV/0000-0002-9502-5336
CR Abcouwer S.F., 1999, MODERN NUTR HLTH DIS, V9th, P559
   Angele MK, 2002, EUR SURG RES, V34, P53, DOI 10.1159/000048888
   Bo R, 2017, ADV NAT SCI-NANOSCI, V8
   Boanini E, 2006, BIOMATERIALS, V27, P4428, DOI 10.1016/j.biomaterials.2006.04.019
   Che DS, 2019, CURR PROTEIN PEPT SC, V20, P736, DOI 10.2174/1389203720666190125104959
   Chen MC, 2019, NUTRIENTS, V11, DOI 10.3390/nu11010174
   Cross SE, 2007, SKIN PHARMACOL PHYS, V20, P148, DOI 10.1159/000098701
   Cushen M, 2012, TRENDS FOOD SCI TECH, V24, P30, DOI 10.1016/j.tifs.2011.10.006
   Dagdeviren C, 2013, SMALL, V9, P3398, DOI 10.1002/smll.201300146
   DHANAKOTI SN, 1990, AM J PHYSIOL, V259, pE437, DOI 10.1152/ajpendo.1990.259.3.E437
   Erjaee H, 2017, ADV NAT SCI-NANOSCI, V8, DOI 10.1088/2043-6254/aa690b
   Flores MZS, 2008, PHYS REV B, V77, DOI 10.1103/PhysRevB.77.115104
   Gad MZ, 2010, J ADV RES, V1, P169, DOI 10.1016/j.jare.2010.05.001
   Guo YN, 2011, J PHYS CHEM C, V115, P18572, DOI 10.1021/jp200598t
   Hasanzade Z, 2020, J BIOMOL STRUCT DYN, V38, P697, DOI 10.1080/07391102.2019.1585951
   Hedin S.G., 1895, Z PHYSL CHEM, V21, P297
   HOHENBERG P, 1964, PHYS REV B, V136, pB864, DOI 10.1103/PhysRevB.7.1912
   Hsu CN, 2018, NUTRIENTS, V10, DOI 10.3390/nu10121917
   Joshi P, 2011, PHYS CHEM CHEM PHYS, V13, P476, DOI 10.1039/c0cp01466d
   Zhou J, 2006, ADV MATER, V18, P2432, DOI 10.1002/adma.200600200
   Junquera J, 2001, PHYS REV B, V64, DOI 10.1103/PhysRevB.64.235111
   Kaur H, 2020, AIP ADV, V10, DOI 10.1063/1.5130046
   Krishna PG, 2016, MAT SCI ENG C-MATER, V62, P919, DOI 10.1016/j.msec.2016.02.039
   Lee T, 2010, CRYST GROWTH DES, V10, P1652, DOI 10.1021/cg901219f
   Luiking YC, 2012, AM J PHYSIOL-ENDOC M, V303, pE1177, DOI 10.1152/ajpendo.00284.2012
   Maddahi PS, 2019, MATER CHEM PHYS, V237, DOI 10.1016/j.matchemphys.2019.121857
   Mandal G, 2009, CHEM PHYS LETT, V472, P128, DOI 10.1016/j.cplett.2009.03.007
   McKnight JR, 2010, AMINO ACIDS, V39, P349, DOI 10.1007/s00726-010-0598-z
   MORENO J, 1992, PHYS REV B, V45, P13891, DOI 10.1103/PhysRevB.45.13891
   Morris SM, 2006, AM J CLIN NUTR, V83, p508S
   Oda M, 2005, APPL SURF SCI, V244, P627, DOI 10.1016/j.apsusc.2004.10.138
   Oda M, 2006, JPN J APPL PHYS 1, V45, P8939, DOI 10.1143/JJAP.45.8939
   Perdew JP, 1997, PHYS REV LETT, V78, P1396, DOI 10.1103/PhysRevLett.77.3865
   Espitia PJP, 2012, FOOD BIOPROCESS TECH, V5, P1447, DOI 10.1007/s11947-012-0797-6
   Piana S, 2007, CRYSTENGCOMM, V9, P1187, DOI 10.1039/b708260f
   Plimmer R.H.A., 1908, CHEM CONSTITUTION PR
   Prabhu Y.T., 2013, ADV NANOPARTICLES, V02, P45, DOI [10.4236/anp.2013.21009, DOI 10.4236/ANP.2013.21009]
   Rasmussen JW, 2010, EXPERT OPIN DRUG DEL, V7, P1063, DOI 10.1517/17425247.2010.502560
   Rodrigues-Krause J, 2019, NUTRIENTS, V11, DOI 10.3390/nu11010015
   Salgueiro MJ, 2002, NUTR REV, V60, P52, DOI 10.1301/00296640260085958
   Sarig S, 2004, BONE, V35, P108, DOI 10.1016/j.bone.2004.02.020
   SEIFTER E, 1978, SURGERY, V84, P224
   Shen C, 2009, ELECTROCHIM ACTA, V54, P3490, DOI 10.1016/j.electacta.2009.01.014
   Shewale V, 2011, J PHYS CHEM C, V115, P10426, DOI 10.1021/jp2013545
   Shi HP, 2000, SURGERY, V128, P374, DOI 10.1067/msy.2000.107372
   Shukla MK, 2009, J PHYS CHEM C, V113, P3960, DOI 10.1021/jp808622y
   Silva AM, 2012, PHYS REV B, V86, DOI 10.1103/PhysRevB.86.195201
   Sirelkhatim A, 2015, NANO-MICRO LETT, V7, P219, DOI 10.1007/s40820-015-0040-x
   Soler JM, 2002, J PHYS-CONDENS MAT, V14, P2745, DOI 10.1088/0953-8984/14/11/302
   Soto-Verdugo V, 2010, J CHEM PHYS, V132, DOI 10.1063/1.3419930
   Thirukumaran P, 2019, SCI REP-UK, V9, DOI 10.1038/s41598-019-56109-3
   TROULLIER N, 1991, PHYS REV B, V43, P1993, DOI 10.1103/PhysRevB.43.1993
   Vaishnav J., 2017, J OPTOELECTRON BIOME, V9, P59
   Wang LW, 2012, SENSOR ACTUAT B-CHEM, V162, P237, DOI 10.1016/j.snb.2011.12.073
   Wang XD, 2007, SCIENCE, V316, P102, DOI 10.1126/science.1139366
   Wang XD, 2006, NANO LETT, V6, P2768, DOI 10.1021/nl061802g
   Wang ZL, 2006, SCIENCE, V312, P242, DOI 10.1126/science.1124005
   Willett RL, 2005, P NATL ACAD SCI USA, V102, P7817, DOI 10.1073/pnas.0408565102
   Wu GY, 2009, AMINO ACIDS, V37, P153, DOI 10.1007/s00726-008-0210-y
   Wu GY, 2013, AMINO ACIDS, V45, P241, DOI 10.1007/s00726-013-1515-z
   Wu GY, 1998, BIOCHEM J, V336, P1, DOI 10.1042/bj3360001
   Zhang Z, 2010, BIOMATERIALS, V31, P7873, DOI 10.1016/j.biomaterials.2010.07.014
   Zhang ZY, 2015, MATERIALS, V8, P3101, DOI 10.3390/ma8063101
NR 63
TC 1
Z9 1
U1 0
U2 1
PU TAYLOR & FRANCIS INC
PI PHILADELPHIA
PA 530 WALNUT STREET, STE 850, PHILADELPHIA, PA 19106 USA
SN 0739-1102
EI 1538-0254
J9 J BIOMOL STRUCT DYN
JI J. Biomol. Struct. Dyn.
PY 2022
VL 40
IS 23
BP 13325
EP 13333
DI 10.1080/07391102.2021.1987327
EA SEP 2021
PG 9
WC Biochemistry & Molecular Biology; Biophysics
WE Science Citation Index Expanded (SCI-EXPANDED)
SC Biochemistry & Molecular Biology; Biophysics
GA 8U4DI
UT WOS:000705347700001
PM 34613890
DA 2023-07-12
ER

PT J
AU Chen, T
   Tao, N
   Yang, S
   Cao, DF
   Zhao, X
   Wang, DH
   Liu, J
AF Chen, Ting
   Tao, Na
   Yang, Sheng
   Cao, Dafang
   Zhao, Xun
   Wang, Donghong
   Liu, Jun
TI Association Between Dietary Intake of One-Carbon Metabolism-Related
   Nutrients and Fluorosis in Guizhou, China
SO FRONTIERS IN NUTRITION
LA English
DT Article
DE one-carbon metabolism; fluorosis; dietary; betaine; choline; methionine;
   folate; cross-section study
ID BURNING ENDEMIC FLUOROSIS; DNA METHYLATION; SODIUM-FLUORIDE;
   BREAST-CANCER; CHOLINE; INJURY; METHIONINE; APOPTOSIS; EXPOSURE;
   CHILDREN
AB Objective: This study aimed to investigate the associations between dietary one-carbon metabolism-related nutrients (betaine, choline, methionine, folate, vitamin B-6, and vitamin B-12) and fluorosis among the Chinese population in an area known for coal-burning fluorosis.
   Methods: A cross-sectional study was conducted, with 653 fluorosis patients and 241 non-fluorosis participants. Dietary intake was acquired using a validated semi-quantitative 75-item food frequency questionnaire. The risk associations were assessed by unconditional logistical regression.
   Results: We observed a significant inverse association between dietary betaine, total choline, methionine, folate, vitamin B-6, and choline species and fluorosis. The adjusted OR (95% CI) in the highest quartile of consumption compared with the lowest were 0.59 (0.37-0.94) (P-trend = 0.010) for betaine intake, 0.45 (0.28-0.73) (P-trend = 0.001) for total choline intake, 0.45 (0.28-0.72) (P-trend < 0.001) for methionine intake, 0.39 (0.24-0.63) (P-trend < 0.001) for folate intake, 0.38 (0.24-0.62) (P-trend < 0.001) for vitamin B-6 intake, and 0.46 (0.28-0.75) (P-trend = 0.001) for total choline plus betaine intake. Dietary intakes of choline-containing compounds, phosphatidylcholine, free choline, glycerophosphocholine, and phosphocholine were also inversely associated with lower fluorosis (all P-trend < 0.05). No significant associations were observed between dietary vitamin B-12 or sphingomyelin and fluorosis.
   Conclusion: The present study suggested that the higher dietary intakes of specific one-carbon metabolism-related nutrients, such as betaine, choline, methionine, folate, and vitamin B-6, are associated with lower fluorosis prevalence.
C1 [Chen, Ting; Cao, Dafang; Liu, Jun] Zunyi Med Univ, Sch Publ Hlth, Dept Prevent Med, Zunyi, Guizhou, Peoples R China.
   [Tao, Na] Zunyi Med Univ, Affiliated Hosp, Dept Pharm, Zunyi, Guizhou, Peoples R China.
   [Yang, Sheng] Ctr Dis Control & Prevent Renhuai City, Dept Surveillance Publ Hlth, Renhuai, Peoples R China.
   [Zhao, Xun] Ctr Dis Control & Prevent Zhijin Cty, Dept Chron Dis, Zhijin, Peoples R China.
   [Wang, Donghong] Zunyi Med Univ, Affiliated Hosp, Dept Obstet & Gynaecol, Zunyi, Guizhou, Peoples R China.
C3 Zunyi Medical University; Zunyi Medical University; Zunyi Medical
   University
RP Liu, J (通讯作者)，Zunyi Med Univ, Sch Publ Hlth, Dept Prevent Med, Zunyi, Guizhou, Peoples R China.; Wang, DH (通讯作者)，Zunyi Med Univ, Affiliated Hosp, Dept Obstet & Gynaecol, Zunyi, Guizhou, Peoples R China.
EM wangdonghong1970@126.com; liujun_zmc@sina.com
FU National Natural Science Foundation of China [81460497, 82060595];
   Guizhou Province Foundation for postgraduate Scientific Research Fund
   Project [YJSCXJH (2019)093]
FX This study was supported by the National Natural Science Foundation of
   China (grant number 81460497; 82060595) and Guizhou Province Foundation
   for postgraduate Scientific Research Fund Project YJSCXJH (2019)093.
CR Baily K., 2006, FLUORIDE DRINKING WA, P32
   BEATON GH, 1994, AM J CLIN NUTR, V59, p253S, DOI 10.1093/ajcn/59.1.253S
   Blaszczyk I, 2012, BIOL TRACE ELEM RES, V146, P335, DOI 10.1007/s12011-011-9251-2
   Blaszczyk I, 2010, BIOL TRACE ELEM RES, V133, P60, DOI 10.1007/s12011-009-8412-z
   Blaszczyk I, 2009, BIOL TRACE ELEM RES, V129, P229, DOI 10.1007/s12011-008-8308-3
   Daiwile AP, 2019, ECOTOX ENVIRON SAFE, V169, P410, DOI 10.1016/j.ecoenv.2018.11.035
   Fu MZ, 2014, ENVIRON SCI TECHNOL, V48, P10398, DOI 10.1021/es503026e
   Hagar H, 2014, ENVIRON TOXICOL PHAR, V37, P803, DOI 10.1016/j.etap.2014.02.013
   Huang JY, 2016, CANCER EPIDEM BIOMAR, V25, P417, DOI 10.1158/1055-9965.EPI-15-0594
   Liu GJ, 2015, ENVIRON TOXICOL PHAR, V40, P326, DOI 10.1016/j.etap.2015.06.022
   Liu J, 2020, FRONT NUTR, V6, DOI 10.3389/fnut.2019.00189
   Liu J, 2018, BIOMED ENVIRON SCI, V31, P438, DOI 10.3967/bes2018.057
   Lobos Paulina, 2021, Rocz Panstw Zakl Hig, V72, P123, DOI 10.32394/rpzh.2021.0157
   Luo KL, 2011, J HAZARD MATER, V185, P1340, DOI 10.1016/j.jhazmat.2010.10.052
   Lyon P, 2020, NUTRIENTS, V12, DOI 10.3390/nu12092867
   Ma YZ, 2020, ENVIRON TOXICOL PHAR, V75, DOI 10.1016/j.etap.2020.103331
   Mao ZX, 2017, J APPL TOXICOL, V37, P825, DOI 10.1002/jat.3430
   Matxain JM, 2009, J PHYS CHEM B, V113, P9629, DOI 10.1021/jp903023c
   Ministry of Health of the People's Republic of China, 2005, 2562005 WST MIN HLTH
   Na JD, 2019, FOOD FUNCT, V10, P1225, DOI 10.1039/c8fo01457d
   National Health Commission of the People's Republic of China, 2018, CHIN HLTH STAT YB, P276
   Pan Ji-gang, 2014, Chinese Pharmacological Bulletin, V30, P250, DOI 10.3969/j.issn.1001-1978.2014.02.023
   Pan XL, 2020, CHEM-BIOL INTERACT, V315, DOI 10.1016/j.cbi.2019.108875
   Perrier F, 2019, CLIN EPIGENETICS, V11, DOI 10.1186/s13148-019-0637-x
   Suzuki M, 2015, FREE RADICAL BIO MED, V89, P369, DOI 10.1016/j.freeradbiomed.2015.08.015
   Tazari M, 2018, ANDROLOGIA, V50, DOI 10.1111/and.13091
   Ting Chen, 2020, Chinese Journal of Endemiology, V39, P698, DOI 10.3760/cma.j.cn231583-20191008-00266
   Tryndyak VP, 2011, MOL NUTR FOOD RES, V55, P411, DOI 10.1002/mnfr.201000300
   Varol E, 2013, TOXICOL IND HEALTH, V29, P175, DOI 10.1177/0748233711428641
   Wang AQ, 2021, ECOTOX ENVIRON SAFE, V223, DOI 10.1016/j.ecoenv.2021.112612
   Wang LJ, 2014, J NUTR BIOCHEM, V25, P329, DOI 10.1016/j.jnutbio.2013.11.007
   Wang Q, 2014, ENVIRON GEOCHEM HLTH, V36, P107, DOI 10.1007/s10653-013-9522-2
   WILLETT W, 1986, AM J EPIDEMIOL, V124, P17, DOI 10.1093/oxfordjournals.aje.a114366
   Wu CX, 2018, J TRACE ELEM MED BIO, V50, P223, DOI 10.1016/j.jtemb.2018.07.010
   Xu XR, 2009, J GENET GENOMICS, V36, P203, DOI 10.1016/S1673-8527(08)60108-3
   Yang JJ, 2020, AM J CLIN NUTR, V111, P644, DOI 10.1093/ajcn/nqz318
   Yang M, 2021, MOL IMMUNOL, V135, P388, DOI 10.1016/j.molimm.2021.05.002
   Yang Y., 2015, ROLE ONE CARBON META
   Yang YX, 2009, CHINA FOOD COMPOSITI
   Zhang CX, 2013, CANCER SCI, V104, P250, DOI 10.1111/cas.12064
   Zhang CX, 2009, ASIA PAC J CLIN NUTR, V18, P240
   Zhang Y, 2019, BIOCHEM BIOPH RES CO, V508, P850, DOI 10.1016/j.bbrc.2018.11.169
   Zhao L, 2015, CYTOGENET GENOME RES, V147, P41, DOI 10.1159/000442067
   Zhao YF, 2017, BIOL TRACE ELEM RES, V175, P414, DOI 10.1007/s12011-016-0787-z
   Zhu JQ, 2014, ARCH TOXICOL, V88, P241, DOI 10.1007/s00204-013-1122-5
NR 45
TC 5
Z9 5
U1 0
U2 9
PU FRONTIERS MEDIA SA
PI LAUSANNE
PA AVENUE DU TRIBUNAL FEDERAL 34, LAUSANNE, CH-1015, SWITZERLAND
SN 2296-861X
J9 FRONT NUTR
JI Front. Nutr.
PD SEP 28
PY 2021
VL 8
AR 700726
DI 10.3389/fnut.2021.700726
PG 11
WC Nutrition & Dietetics
WE Science Citation Index Expanded (SCI-EXPANDED)
SC Nutrition & Dietetics
GA WF2UY
UT WOS:000706167000001
PM 34651006
OA Green Published, gold
DA 2023-07-12
ER

PT J
AU Cadavid, JMR
   Florez, LS
   Echeverri, JCG
   Santacruz, JER
   Ortiz, OHH
AF Robledo Cadavid, Juan M.
   Salgado Florez, Laura
   Garces Echeverri, Juan C.
   Ruiz Santacruz, Jorge E.
   Hernandez Ortiz, Olga H.
TI Characterization of severely burned patients and evaluation of factors
   associated to mortality. An observational retrospective cohort study in
   San Vicente Fundacion Hospital
SO TRAUMA-ENGLAND
LA English
DT Article
DE Major burns; mortality; prognosis; risk factors; non-burn intensive care
   unit; burns
ID INTENSIVE-CARE-UNIT; ACUTE KIDNEY INJURY; RISK-FACTORS; MAJOR BURN;
   MANAGEMENT; EPIDEMIOLOGY; METAANALYSIS; VICTIMS; POPAYAN; PROFILE
AB Introduction: Burns are common in developing countries and place a large burden on the medical and social care systems. However, information about management and outcomes from such countries is scarce. The purpose of this study was to analyze the epidemiology and main factors related to the mortality in severely burned patients at the Hospital Universitario San Vicente Fundacion in Medellin, Colombia.
   Methods: An observational retrospective cohort study was conducted. To establish prognostic factors associated with mortality, we analyzed variables such as age, sex, burned surface, and degree of burn, among others. Demographic, clinic, and management features as well as complications and factors associated with mortality were analyzed using logistic regression.
   Results: 4516 clinical histories were reviewed, 225 were included in the study. 76.9% were men, with a median age of 35 years; 64.9% were fire burns. The median burned body surface area was 42%. There were inhalation injuries in 135 patients and ocular in 106 patients. The main complication was infection followed by rhabdomyolysis. The overall hospital stay was 27 days, and the median length of stay at the intensive care unit was 7 days with in-hospital mortality of 30.7%. The variables associated with mortality were age, burned body surface area, degree of burn, and kidney injury. Surgical intervention was protective.
   Conclusions: Severely burned patients in our hospital have similar outcomes and, in some cases, better outcomes than those reported in the literature in countries with similar characteristics, and we have seen that in the last years, there has been a better experience in the management of these patients. Elderly, extension, and depth of burnt tissue are markers of poor outcomes. Early surgery and intubation have shown better outcomes, probably due to infection control and removal of necrotic tissue, airway management, and ventilatory support for metabolic and hemodynamic derangement.
C1 [Robledo Cadavid, Juan M.; Salgado Florez, Laura; Garces Echeverri, Juan C.] Univ Antioquia, Fac Med, Medellin, Colombia.
   [Ruiz Santacruz, Jorge E.] San Vicente Fdn Hosp, Medellin, Colombia.
   [Hernandez Ortiz, Olga H.] Clin Medellin, Medellin, Colombia.
C3 Universidad de Antioquia
RP Cadavid, JMR (通讯作者)，Univ Antioquia, Calle 67,53-108, Medellin 050010, Antioquia, Colombia.
EM manuel.robledo@udea.edu.co
FU University of Antioquia; San Vicente Fundacion Hospital
FX The author(s) disclosed receipt of the following financial support for
   the research, authorship, and/or publication of this article: This work
   was funded by the investigators, University of Antioquia, and San
   Vicente Fundacion Hospital.
CR Al-Shamsi M, 2017, Ann Burns Fire Disasters, V30, P167
   American Burn Association, 2001, J BURN CARE REHABIL, V22, p1S
   Bailey ME, 2019, BURNS, V45, P957, DOI 10.1016/j.burns.2018.12.011
   Bosch X, 2009, NEW ENGL J MED, V361, P62, DOI 10.1056/NEJMra0801327
   Brusselaers N, 2005, INTENS CARE MED, V31, P1648, DOI 10.1007/s00134-005-2819-6
   Brusselaers N, 2010, CRIT CARE, V14, DOI 10.1186/cc9300
   Cancio LC, 2014, SURG CLIN N AM, V94, P741, DOI 10.1016/j.suc.2014.05.003
   Cardona B Federico, 2007, rev.fac.med., V55, P80
   Chaparro-Narvaez P, 2017, BURNS, V43, P149, DOI 10.1016/j.burns.2016.07.005
   Ramirez-Blanco CE, 2017, BURNS, V43, P642, DOI 10.1016/j.burns.2016.07.008
   Sierra-Zuniga MF, 2013, BURNS, V39, P1012, DOI 10.1016/j.burns.2012.11.007
   Forjuoh SN, 2006, BURNS, V32, P529, DOI 10.1016/j.burns.2006.04.002
   Gigengack RK, 2019, BURNS, V45, P1057, DOI 10.1016/j.burns.2019.02.005
   Guldogan, 2018, TURKISH J SURG, V1
   Guldogan CE, 2019, TURK J SURG, V35, P155, DOI 10.5578/turkjsurg.4065
   Hashmi M, 2013, BURNS, V39, P493, DOI 10.1016/j.burns.2012.07.027
   Heng JS, 2015, BURNS, V41, P1420, DOI 10.1016/j.burns.2015.06.009
   Herndon D., 2012, TOTAL BURN CARE, P103, DOI DOI 10.1016/B978-1-4377-2786-9.00008-4
   Hettiaratchy S, 2004, BRIT MED J, V328, P1555, DOI 10.1136/bmj.328.7455.1555
   Holm C, 1999, BURNS, V25, P171, DOI 10.1016/S0305-4179(98)00144-2
   Franco MAH, 2006, BURNS, V32, P1044, DOI 10.1016/j.burns.2006.03.023
   Estrada MAI, 2014, BURNS, V40, P1225, DOI 10.1016/j.burns.2013.12.020
   Kagan RJ, 2013, J BURN CARE RES, V34, pE60, DOI 10.1097/BCR.0b013e31827039a6
   Keshavarzi Abdolkhalegh, 2018, Bull Emerg Trauma, V6, P59, DOI 10.29252/beat-060109
   Monteiro D, 2017, Ann Burns Fire Disasters, V30, P121
   Moore EC, 2013, J TRAUMA ACUTE CARE, V75, P298, DOI 10.1097/TA.0b013e318295409d
   Mosier MJ, 2010, J BURN CARE RES, V31, P83, DOI 10.1097/BCR.0b013e3181cb8c87
   Navarrete N, 2016, BURNS TRAUMA, V4, DOI 10.1186/s41038-016-0033-0
   Ong YS, 2006, BURNS, V32, P145, DOI 10.1016/j.burns.2005.09.005
   Pham TN, 2008, J BURN CARE RES, V29, P257, DOI 10.1097/BCR.0b013e31815f3876
   Ramirez Rivero CE., 2016, REV MEDICAS UIS, V29, P11
   Zuniga MFS, 2016, BURNS, V42, P190, DOI 10.1016/j.burns.2015.10.009
   Talizin Thalita Bento, 2018, Rev. bras. ter. intensiva, V30, P15, DOI 10.5935/0103-507x.20180001
   Queiroz LFT, 2016, BURNS, V42, P655, DOI 10.1016/j.burns.2015.08.002
   Toft-Petersen AP, 2018, ANAESTHESIA, V73, P1131, DOI 10.1111/anae.14319
   WHO, 2016, BURNS
   Wu GS, 2017, J BURN CARE RES, V38, P271, DOI 10.1097/BCR.0000000000000438
NR 37
TC 0
Z9 0
U1 0
U2 1
PU SAGE PUBLICATIONS LTD
PI LONDON
PA 1 OLIVERS YARD, 55 CITY ROAD, LONDON EC1Y 1SP, ENGLAND
SN 1460-4086
EI 1477-0350
J9 TRAUMA
JI Trauma
PD APR
PY 2023
VL 25
IS 2
BP 122
EP 130
AR 14604086211046464
DI 10.1177/14604086211046464
EA SEP 2021
PG 9
WC Emergency Medicine
WE Emerging Sources Citation Index (ESCI)
SC Emergency Medicine
GA H4LR4
UT WOS:000703567800001
DA 2023-07-12
ER

PT J
AU Pichlsberger, M
   Jerman, UD
   Obradovic, H
   Tratnjek, L
   Macedo, AS
   Mendes, F
   Fonte, P
   Hoegler, A
   Sundl, M
   Fuchs, J
   Schoeberlein, A
   Kreft, ME
   Mojsilovic, S
   Lang-Olip, I
AF Pichlsberger, Melanie
   Jerman, Urska Dragin
   Obradovic, Hristina
   Tratnjek, Larisa
   Macedo, Ana Sofia
   Mendes, Francisca
   Fonte, Pedro
   Hoegler, Anja
   Sundl, Monika
   Fuchs, Julia
   Schoeberlein, Andreina
   Kreft, Mateja Erdani
   Mojsilovic, Slavko
   Lang-Olip, Ingrid
TI Systematic Review of the Application of Perinatal Derivatives in Animal
   Models on Cutaneous Wound Healing
SO FRONTIERS IN BIOENGINEERING AND BIOTECHNOLOGY
LA English
DT Review
DE perinatal derivatives; placenta; cells; preclinical studies; animal
   models; wound healing; skin; cutaneous
ID MESENCHYMAL STEM-CELLS; FREE-EXPLORATORY PARADIGM; HUMAN AMNIOTIC
   MEMBRANE; UMBILICAL-CORD; STROMAL CELLS; BURN WOUNDS; SKIN WOUNDS;
   PLACENTA; EXOSOMES; PROMOTE
AB Knowledge of the beneficial effects of perinatal derivatives (PnD) in wound healing goes back to the early 1900s when the human fetal amniotic membrane served as a biological dressing to treat burns and skin ulcerations. Since the twenty-first century, isolated cells from perinatal tissues and their secretomes have gained increasing scientific interest, as they can be obtained non-invasively, have anti-inflammatory, anti-cancer, and anti-fibrotic characteristics, and are immunologically tolerated in vivo. Many studies that apply PnD in pre-clinical cutaneous wound healing models show large variations in the choice of the animal species (e.g., large animals, rodents), the choice of diabetic or non-diabetic animals, the type of injury (full-thickness wounds, burns, radiation-induced wounds, skin flaps), the source and type of PnD (placenta, umbilical cord, fetal membranes, cells, secretomes, tissue extracts), the method of administration (topical application, intradermal/subcutaneous injection, intravenous or intraperitoneal injection, subcutaneous implantation), and the type of delivery systems (e.g., hydrogels, synthetic or natural biomaterials as carriers for transplanted cells, extracts or secretomes). This review provides a comprehensive and integrative overview of the application of PnD in wound healing to assess its efficacy in preclinical animal models. We highlight the advantages and limitations of the most commonly used animal models and evaluate the impact of the type of PnD, the route of administration, and the dose of cells/secretome application in correlation with the wound healing outcome. This review is a collaborative effort from the COST SPRINT Action (CA17116), which broadly aims at approaching consensus for different aspects of PnD research, such as providing inputs for future standards for the preclinical application of PnD in wound healing.
C1 [Pichlsberger, Melanie; Lang-Olip, Ingrid] Med Univ Graz, Div Cell Biol Histol & Embryol, Gottfried Schatz Res Ctr, Graz, Austria.
   [Jerman, Urska Dragin; Tratnjek, Larisa] Univ Ljubljana, Inst Cell Biol, Fac Med, Ljubljana, Slovenia.
   [Obradovic, Hristina] Univ Belgrade, Inst Med Res, Grp Hematol & Stem Cells, Belgrade, Serbia.
   [Macedo, Ana Sofia] Univ Porto, Dept Chem Sci, LAQV, REQUIMTE,Appl Chem Lab, Porto, Portugal.
   [Mendes, Francisca; Fonte, Pedro] Univ Lisbon, Inst Super Tecn, Dept Bioengn, iBB Inst Bioengn & Biosci, Lisbon, Portugal.
   [Mendes, Francisca; Fonte, Pedro] Univ Lisbon, Inst Super Tecn, Associate Lab i4HB, Inst Hlth & Bioecon, Lisbon, Portugal.
   [Fonte, Pedro] Univ Algarve, Fac Sci & Technol, Ctr Marine Sci CCMar, Faro, Portugal.
   [Fonte, Pedro] Univ Algarve, Fac Sci & Technol, Dept Chem & Pharm, Faro, Portugal.
   [Schoeberlein, Andreina] Univ Bern, Univ Hosp Bern, Dept Obstet & Fetomaternal Med, Inselspital, Bern, Switzerland.
   [Schoeberlein, Andreina] Univ Bern, Dept BioMed Res DBMR, Bern, Switzerland.
C3 Medical University of Graz; University of Ljubljana; University of
   Belgrade; Universidade do Porto; Universidade de Lisboa; Instituto
   Superior Tecnico; Universidade de Lisboa; Instituto Superior Tecnico;
   Universidade do Algarve; Universidade do Algarve; University of Bern;
   University Hospital of Bern; University of Bern
RP Lang-Olip, I (通讯作者)，Med Univ Graz, Div Cell Biol Histol & Embryol, Gottfried Schatz Res Ctr, Graz, Austria.
EM Ingrid.lang@medunigraz.at
RI Fonte, Pedro/K-3215-2013; Macedo, Ana/F-3260-2019; Schoeberlein,
   Andreina/C-8688-2009
OI Fonte, Pedro/0000-0002-1115-9282; Macedo, Ana/0000-0002-7018-7478;
   Kreft, Mateja Erdani/0000-0001-6486-165X; Fuchs,
   Julia/0000-0003-4576-615X; Schoeberlein, Andreina/0000-0002-6716-9551;
   Lang-Olip, Ingrid/0000-0003-0403-4884
FU COST Action - Sprint International Network for Translating Research on
   Perinatal Derivatives into Therapeutic Approaches [17116, CUP
   J56C18001930006]; Ministry of Education, Science, and Technological
   Development of Republic of Serbia [451-03-9/2021-14/200015]; Slovenian
   Research Agency [J7-2594, P3-0108]; FEDER - Fundo Europeu de
   Desenvolvimento Regional funds through the COMPETE 2020 - Operational
   Programme for Competitiveness and Internationalization (POCI);
   Portuguese funds through Fundacao para a Ciencia e a Tecnologia (FCT)
   [POCI-010145-FEDER-032610 - PTDC/MEC-DER/32610/2017]; FCT
   [UIDB/50006/2020, UIDB/04326/2020, UIDB/04565/2020]
FX This work was funded by: the COST Action 17116 - Sprint International
   Network for Translating Research on Perinatal Derivatives into
   Therapeutic Approaches - CUP J56C18001930006, by the Ministry of
   Education, Science, and Technological Development of Republic of Serbia
   (Contract No. 451-03-9/2021-14/200015), by the Slovenian Research Agency
   (project J7-2594, and research core funding no. P3-0108), by FEDER -
   Fundo Europeu de Desenvolvimento Regional funds through the COMPETE 2020
   - Operational Programme for Competitiveness and Internationalization
   (POCI), and by Portuguese funds through Fundacao para a Ciencia e a
   Tecnologia (FCT) in the framework of the project
   POCI-010145-FEDER-032610 - PTDC/MEC-DER/32610/2017. It was also
   supported by FCT under the project UIDB/50006/2020, UIDB/04326/2020 and
   UIDB/04565/2020.
CR Abd-Allah SH, 2015, IUBMB LIFE, V67, P701, DOI 10.1002/iub.1427
   Aguilera V, 2014, PLOS ONE, V9, DOI 10.1371/journal.pone.0111025
   Akela A, 2013, INT WOUND J, V10, P167, DOI 10.1111/j.1742-481X.2012.00964.x
   Ankrum J, 2010, TRENDS MOL MED, V16, P203, DOI 10.1016/j.molmed.2010.02.005
   Arasteh S, 2020, J SURG RES, V245, P31, DOI 10.1016/j.jss.2019.07.017
   Armstrong DG, 2017, NEW ENGL J MED, V376, P2367, DOI 10.1056/NEJMra1615439
   Bailo M, 2004, TRANSPLANTATION, V78, P1439, DOI 10.1097/01.TP.0000144606.84234.49
   Bakhtyar N, 2017, FRONT PHYSIOL, V8, DOI 10.3389/fphys.2017.00200
   Beiki B, 2017, MAT SCI ENG C-MATER, V78, P627, DOI 10.1016/j.msec.2017.04.074
   Belzung C, 1997, BEHAV PHARMACOL, V8, P541, DOI 10.1097/00008877-199711000-00012
   Bian XW, 2020, STEM CELL RES THER, V11, DOI 10.1186/s13287-020-01681-z
   Bibby G, 2022, FEBS J, V289, P5137, DOI 10.1111/febs.16160
   Boyko TV, 2017, PLAST RECONSTR SURG, V139, P654, DOI 10.1097/PRS.0000000000003077
   Caruso M, 2012, INT J MOL CELL MED, V1, P64
   Choi YK, 2014, DRUG DEV IND PHARM, V40, P852, DOI 10.3109/03639045.2013.788015
   Datta P., 2012, RECENT ADV RES HUMAN, DOI [10.5772/31669, DOI 10.5772/31669]
   Davis JS, 1909, ANN SURG, V50, P542, DOI 10.1097/00000658-190909000-00002
   Demidova-Rice TN, 2012, ADV WOUND CARE, V1, P17, DOI 10.1089/wound.2011.0308
   Deng QZ, 2020, STEM CELL RES THER, V11, DOI 10.1186/s13287-020-01638-2
   Deus IA, 2020, ACTA BIOMATER, V110, P1, DOI 10.1016/j.actbio.2020.04.035
   Du LL, 2016, LIFE SCI, V149, P51, DOI 10.1016/j.lfs.2016.02.050
   Edwards SS, 2014, ANGIOGENESIS, V17, P851, DOI 10.1007/s10456-014-9432-7
   ElHeneidy H, 2016, INT J WOMENS HEALTH, V8, P225, DOI 10.2147/IJWH.S96636
   Ertl J, 2018, PLACENTA, V65, P37, DOI 10.1016/j.placenta.2018.04.004
   Eylert G, 2021, STEM CELL RES THER, V12, DOI 10.1186/s13287-020-02131-6
   Farzamfar S, 2018, BIOMED ENG LETT, V8, P393, DOI 10.1007/s13534-018-0084-1
   Fukutake M, 2019, HUM CELL, V32, P51, DOI 10.1007/s13577-018-0222-1
   Gangoda L, 2015, PROTEOMICS, V15, P260, DOI 10.1002/pmic.201400234
   Gao SY, 2020, STEM CELL RES THER, V11, DOI 10.1186/s13287-020-1570-9
   Gholipourmalekabadi M, 2018, BIOMACROMOLECULES, V19, P2409, DOI 10.1021/acs.biomac.7b01807
   GRIEBEL G, 1993, BEHAV PHARMACOL, V4, P637
   Gunawardena TNA, 2019, J TISSUE ENG REGEN M, V13, P569, DOI 10.1002/term.2806
   Hammond SA, 2000, ADV DRUG DELIVER REV, V43, P45, DOI 10.1016/S0169-409X(00)00076-4
   Han YF, 2019, EUR J MED RES, V24, DOI 10.1186/s40001-019-0366-9
   Han YF, 2014, CYTOTHERAPY, V16, P160, DOI 10.1016/j.jcyt.2013.10.014
   Hashemi SS, 2020, IRAN J BASIC MED SCI, V23, P673, DOI 10.22038/ijbms.2020.34324.8156
   He L, 2015, MOL MED REP, V11, P3517, DOI 10.3892/mmr.2015.3208
   Hong JW, 2010, ANN PLAS SURG, V65, P96, DOI 10.1097/SAP.0b013e3181b0bb67
   Hymes SR, 2006, J AM ACAD DERMATOL, V54, P28, DOI 10.1016/j.jaad.2005.08.054
   Jerman UD, 2020, CELL TRANSPLANT, V29, DOI 10.1177/0963689720946668
   Jerman UD, 2014, TISSUE ENG PART C-ME, V20, P317, DOI [10.1089/ten.tec.2013.0298, 10.1089/ten.TEC.2013.0298]
   Jin E, 2016, J TISSUE ENG REGEN M, V10, P613, DOI 10.1002/term.2069
   Jirsova K, 2017, CELL TISSUE BANK, V18, P193, DOI 10.1007/s10561-017-9618-5
   Kakabadze Z, 2019, EXP CLIN TRANSPLANT, V17, P92, DOI 10.6002/ect.MESOT2018.O29
   Kaushik K, 2019, CYTOTHERAPY, V21, P260, DOI 10.1016/j.jcyt.2019.01.004
   Keller S, 2006, IMMUNOL LETT, V107, P102, DOI 10.1016/j.imlet.2006.09.005
   Kim SS, 2009, CELL TISSUE RES, V336, P59, DOI 10.1007/s00441-009-0766-1
   Kim SW, 2012, PLOS ONE, V7, DOI 10.1371/journal.pone.0041105
   Kinzer M, 2014, PLACENTA, V35, P517, DOI 10.1016/j.placenta.2014.04.004
   Konig J, 2015, STEM CELLS DEV, V24, P115, DOI 10.1089/scd.2014.0115
   Konig J, 2012, STEM CELLS DEV, V21, P1309, DOI 10.1089/scd.2011.0223
   Koob TJ, 2014, VASC CELL, V6, DOI 10.1186/2045-824X-6-10
   Koob TJ, 2013, INT WOUND J, V10, P493, DOI 10.1111/iwj.12140
   Kwon JW, 2019, J INVEST SURG, V32, P304, DOI 10.1080/08941939.2017.1417518
   Lazarus Gerald S., 1994, Wound Repair and Regeneration, V2, P165, DOI 10.1046/j.1524-475X.1994.20305.x
   Leng XF, 2012, TOHOKU J EXP MED, V227, P191, DOI 10.1620/tjem.227.191
   Li JY, 2019, STEM CELL RES THER, V10, DOI 10.1186/s13287-019-1366-y
   Liu Jinwen, 2021, Stem Cell Rev Rep, V17, P305, DOI 10.1007/s12015-020-09992-7
   Liu LY, 2016, SCI REP-UK, V6, DOI 10.1038/srep30121
   Liu LY, 2014, PLOS ONE, V9, DOI [10.1371/journal.pone.0088348, 10.1371/journal.pone.0104748]
   Liu ZS, 2018, BIOMED PHARMACOTHER, V101, P729, DOI 10.1016/j.biopha.2018.02.093
   Maguire Greg, 2013, Commun Integr Biol, V6, pe26631, DOI 10.4161/cib.26631
   Mahmood R, 2019, CELL BIOL INT, V43, P147, DOI 10.1002/cbin.11072
   McKenzie J.E, 2021, COCHRANE HDB SYSTEMA
   Milan PB, 2016, ACTA BIOMATER, V45, P234, DOI 10.1016/j.actbio.2016.08.053
   Mogil JS, 1999, PAIN, V80, P67, DOI 10.1016/S0304-3959(98)00197-3
   Momeni M, 2018, WOUND REPAIR REGEN, V26, P87, DOI 10.1111/wrr.12618
   Montanucci P, 2017, STEM CELLS INT, V2017, DOI 10.1155/2017/1472642
   Motamed S, 2017, AM J SURG, V214, P762, DOI 10.1016/j.amjsurg.2017.04.010
   Mukherjee C, 2020, J BIOSCIENCES, V45, DOI 10.1007/s12038-020-00043-4
   Mulholland EJ, 2020, FRONT BIOENG BIOTECH, V8, DOI 10.3389/fbioe.2020.00481
   Murphy SV, 2020, STEM CELL TRANSL MED, V9, P80, DOI 10.1002/sctm.19-0101
   Murphy SV, 2017, STEM CELL TRANSL MED, V6, P2020, DOI 10.1002/sctm.17-0053
   Nan WB, 2015, WOUNDS, V27, P134
   Nasiry D, 2021, ARCH DERMATOL RES, V313, P567, DOI 10.1007/s00403-020-02137-3
   Page MJ, 2021, BMJ-BRIT MED J, V372, DOI 10.1136/bmj.n160
   Parolini O, 2008, STEM CELLS, V26, P300, DOI 10.1634/stemcells.2007-0594
   Payne WG, 2010, WORLD J SURG, V34, P1663, DOI 10.1007/s00268-010-0420-9
   Pena-Villalobos I, 2018, FRONT PHYSIOL, V9, DOI 10.3389/fphys.2018.00995
   Pogozhykh O, 2018, STEM CELLS INT, V2018, DOI 10.1155/2018/4837930
   Pourfath MR, 2018, IRAN J BASIC MED SCI, V21, P70, DOI 10.22038/IJBMS.2017.19783.5212
   Pozenel L, 2019, CELLS-BASEL, V8, DOI 10.3390/cells8121641
   Rahman MS, 2019, BMC COMPLEM ALTERN M, V19, DOI 10.1186/s12906-019-2525-5
   Raj V, 2019, J CELL BIOCHEM, V120, P11222, DOI 10.1002/jcb.28398
   Rameshbabu AP, 2018, J MATER CHEM B, V6, P6767, DOI 10.1039/c8tb01373j
   Ramuta TZ, 2020, FRONT BIOENG BIOTECH, V8, DOI 10.3389/fbioe.2020.554530
   Rashed MH, 2017, INT J MOL SCI, V18, DOI 10.3390/ijms18030538
   Ribeiro J, 2014, INT J MED SCI, V11, P979, DOI 10.7150/ijms.9139
   ROBSON MC, 1980, J TRAUMA, V20, P722, DOI 10.1097/00005373-198009000-00002
   Russel W., 1960, MED J AUSTRALIA, V1, P500, DOI DOI 10.5694/J.1326-5377.1960.TB73127.X
   Sabapathy V, 2014, PLOS ONE, V9, DOI 10.1371/journal.pone.0093726
   Sabella N., 1913, MED REC NY, V83, P478, DOI 10.1177/001452461302401011
   Sabzevari R, 2020, LIFE SCI, V261, DOI 10.1016/j.lfs.2020.118381
   Samadikuchaksaraei A, 2016, ARTIF ORGANS, V40, pE266, DOI 10.1111/aor.12807
   Sarna JR, 2000, BEHAV BRAIN RES, V108, P39, DOI 10.1016/S0166-4328(99)00137-0
   Schmauss D, 2018, EUR SURG RES, V59, P255, DOI 10.1159/000492414
   Sen CK, 2009, WOUND REPAIR REGEN, V17, P763, DOI 10.1111/j.1524-475X.2009.00543.x
   Shi RF, 2020, ACTA BIOCH BIOPH SIN, V52, P620, DOI 10.1093/abbs/gmaa039
   Shohara R, 2012, CYTOTHERAPY, V14, P1171, DOI 10.3109/14653249.2012.706705
   Shrestha C, 2013, INT J ENDOCRINOL, V2013, DOI 10.1155/2013/592454
   Silini AR, 2015, FRONT BIOENG BIOTECH, V3, DOI 10.3389/fbioe.2015.00162
   Silini AR, 2020, FRONT BIOENG BIOTECH, V8, DOI 10.3389/fbioe.2020.610544
   Song MS, 2017, MAT SCI ENG C-MATER, V77, P739, DOI 10.1016/j.msec.2017.03.232
   Stern M, 1913, J AMER MED ASSOC, V60, P973, DOI 10.1001/jama.1913.04340130021008
   Stojadinovic A, 2008, GYNECOL ONCOL, V111, pS70, DOI 10.1016/j.ygyno.2008.07.042
   Sun JY, 2019, CELL TRANSPLANT, V28, P105, DOI 10.1177/0963689718807410
   Thery C, 2018, J EXTRACELL VESICLES, V7, DOI 10.1080/20013078.2018.1535750
   Tuca AC, 2016, PLACENTA, V48, P99, DOI 10.1016/j.placenta.2016.10.015
   Ueta M, 2002, CLIN EXP IMMUNOL, V129, P464, DOI 10.1046/j.1365-2249.2002.01945.x
   Van Deun J, 2017, NAT METHODS, V14, P228, DOI 10.1038/nmeth.4185
   Vonbrunn E, 2020, FRONT BIOENG BIOTECH, V8, DOI 10.3389/fbioe.2020.604123
   Wang S, 2018, CELL MOL LIFE SCI, V75, P547, DOI 10.1007/s00018-017-2641-7
   Wang S, 2016, STEM CELLS INT, V2016, DOI 10.1155/2016/3269267
   Weidinger A, 2021, FRONT BIOENG BIOTECH, V8, DOI 10.3389/fbioe.2020.613804
   Xue ML, 2018, ADV DRUG DELIVER REV, V129, P219, DOI 10.1016/j.addr.2018.03.002
   Yang JY, 2020, INT J NANOMED, V15, P5911, DOI 10.2147/IJN.S249129
   Yang JD, 2013, ARCH PLAST SURG-APS, V40, P496, DOI 10.5999/aps.2013.40.5.496
   Yang K, 2019, STEM CELL RES THER, V10, DOI 10.1186/s13287-019-1472-x
   Yue C, 2020, STEM CELLS INT, V2020, DOI 10.1155/2020/7430968
   Zebardast N, 2010, ORGANOGENESIS, V6, P197, DOI 10.4161/org.6.4.12393
   Zhang B, 2016, STEM CELLS, V34, P2485, DOI 10.1002/stem.2432
   Zhang B, 2015, STEM CELLS, V33, P2158, DOI 10.1002/stem.1771
   Zhang B, 2015, STEM CELL TRANSL MED, V4, P513, DOI 10.5966/sctm.2014-0267
   Zhang SC, 2020, STEM CELL RES THER, V11, DOI 10.1186/s13287-020-1561-x
   Zhang ZK, 2021, CELL TISSUE RES, V383, P809, DOI 10.1007/s00441-020-03321-7
   Zhao B, 2016, CELL TISSUE RES, V365, P85, DOI 10.1007/s00441-016-2366-1
   Zhao GF, 2020, STEM CELL RES THER, V11, DOI 10.1186/s13287-020-01616-8
   Zomer HD, 2018, J DERMATOL SCI, V90, P3, DOI 10.1016/j.jdermsci.2017.12.009
NR 128
TC 4
Z9 4
U1 3
U2 18
PU FRONTIERS MEDIA SA
PI LAUSANNE
PA AVENUE DU TRIBUNAL FEDERAL 34, LAUSANNE, CH-1015, SWITZERLAND
SN 2296-4185
J9 FRONT BIOENG BIOTECH
JI Front. Bioeng. Biotechnol.
PD SEP 24
PY 2021
VL 9
AR 742858
DI 10.3389/fbioe.2021.742858
PG 25
WC Biotechnology & Applied Microbiology; Multidisciplinary Sciences
WE Science Citation Index Expanded (SCI-EXPANDED)
SC Biotechnology & Applied Microbiology; Science & Technology - Other
   Topics
GA WE8YJ
UT WOS:000705904600001
PM 34631683
OA Green Published, gold
DA 2023-07-12
ER

PT J
AU Khalil, MA
   El Maghraby, GM
   Sonbol, FI
   Allam, NG
   Ateya, PS
   Ali, SS
AF Khalil, Maha A.
   El Maghraby, Gamal M.
   Sonbol, Fatma I.
   Allam, Nanis G.
   Ateya, Perihan S.
   Ali, Sameh S.
TI Enhanced Efficacy of Some Antibiotics in Presence of Silver
   Nanoparticles Against Multidrug Resistant Pseudomonas aeruginosa
   Recovered From Burn Wound Infections
SO FRONTIERS IN MICROBIOLOGY
LA English
DT Article
DE Pseudomonas aeruginosa; drug resistance; burn wound infection;
   antimicrobial activity; nanoparticle-antibiotic combination;
   pharmaceutical formula
ID IN-VITRO; ANTIBACTERIAL ACTIVITY; BACTERIAL-RESISTANCE; BIOFILM
   FORMATION; OPTIMIZATION; MECHANISM; VIRULENCE; EXPOSURE; PYLORI
AB Burn wound infections with multidrug-resistant (MDR) bacteria are shown in many countries as severe widespread health threats. Consequently, attention has been devoted to new nanoparticle-based materials in the field of antimicrobial chemotherapy for burn wound infections. This study aimed to evaluate both in vitro and in vivo efficacies of nanoparticle-antibiotic combinations as new classes of materials subjected against MDR Pseudomonas aeruginosa. Out of 40 Gram-negative isolates, 23 P. aeruginosa were recovered from patients with burn wound infections attending different hospitals in Tanta, Egypt. The susceptibility test revealed that 95.7% of P. aeruginosa isolates were MDR with a high incidence of resistance against carbenicillin. Antibacterial activities of silver nanoparticles (Ag-NPs) against the isolates examined showed various inhibition zone diameters ranging from 11 to 17 mm. Strong synergistic efficacy of neomycin was reported in combination with Ag-NPs against MDR P. aeruginosa P-8 and P-14 isolates. The in vivo effectiveness of various pharmaceutical formulations prepared from a combination of neomycin antibiotic with Ag-NPs in the treatment of induced bacterially infected mice burns showed that maximum healing activity along with faster wound contraction reported with the combination of neomycin-Ag-NPs in the spray formulation. Generally, data indicated that incorporating Ag-NPs in combination with certain antibiotics may be a new, promising application for wound treatments, especially burns infected with MDR P. aeruginosa.</p>
C1 [Khalil, Maha A.; Allam, Nanis G.; Ateya, Perihan S.] Taif Univ, Coll Sci, Biol Dept, POB 11099, At Taif 21944, Saudi Arabia.
   [Khalil, Maha A.; Ali, Sameh S.] Tanta Univ, Fac Sci, Bot & Microbiol Dept, Tanta 31527, Egypt.
   [El Maghraby, Gamal M.] Tanta Univ, Fac Pharm, Pharmaceut Technol Dept, Tanta 31527, Egypt.
   [Sonbol, Fatma I.] Tanta Univ, Fac Pharm, Pharmaceut Microbiol Dept, Tanta 31527, Egypt.
   [Ali, Sameh S.] Jiangsu Univ, Sch Environm & Safety Engn, Biofuels Inst, Zhenjiang 212013, Jiangsu, Peoples R China.
C3 Taif University; Egyptian Knowledge Bank (EKB); Tanta University;
   Egyptian Knowledge Bank (EKB); Tanta University; Egyptian Knowledge Bank
   (EKB); Tanta University; Jiangsu University
RP Khalil, MA (通讯作者)，Taif Univ, Coll Sci, Biol Dept, POB 11099, At Taif 21944, Saudi Arabia.; Khalil, MA (通讯作者)，Tanta Univ, Fac Sci, Bot & Microbiol Dept, Tanta 31527, Egypt.
EM maha.ak@tu.edu.sa
RI Maghraby, Gamal El/ABB-5506-2021; Ai, Sameh Samir/R-3018-2019
OI Maghraby, Gamal El/0000-0001-5531-710X; Ai, Sameh
   Samir/0000-0002-7033-8387
FU Taif University, Taif, Saudi Arabia [TURSP-2020/95]; Tanta University
   [Tu-03-13-04]
FX This work was supported by Taif University Researchers Supporting
   Project Number (TURSP-2020/95), Taif University, Taif, Saudi Arabia. It
   was also supported by Research Project Funds from Tanta University
   (Tu-03-13-04). The authors would like to thank Dr. Shereen F. Gheida,
   Department of Dermatology and Venereology, Faculty of Medicine,
   University of Tanta, Egypt, who helped collect patient samples.
CR Abdelaziz AA, 2015, EXPERT OPIN DRUG DEL, V12, P163, DOI 10.1517/17425247.2014.942639
   Adhya Abhishek, 2014, J Basic Clin Pharm, V6, P29, DOI 10.4103/0976-0105.145776
   Ahmadi M, 2017, IRAN J PHARM RES, V16, P661
   Alavi M, 2019, EXPERT REV ANTI-INFE, V17, P419, DOI 10.1080/14787210.2019.1614914
   Ali SS, 2021, INT J FOOD MICROBIOL, V344, DOI 10.1016/j.ijfoodmicro.2021.109116
   Ali SS, 2017, INT J NANOMED, V12, P6059, DOI 10.2147/IJN.S141201
   AshaRani PV, 2009, ACS NANO, V3, P279, DOI 10.1021/nn800596w
   Baharara J, 2017, ANN TROP MED PUBLIC, V10, P1265, DOI [10.4103/ATMPH.ATMPH_174_17, 10.4103/atmph.atmph_174_17]
   Basketter DA, 2004, CONTACT DERMATITIS, V51, P1, DOI 10.1111/j.0105-1873.2004.00385.x
   Beyth N, 2015, EVID-BASED COMPL ALT, V2015, DOI 10.1155/2015/246012
   Bezza FA, 2020, J HAZARD MATER, V393, DOI 10.1016/j.jhazmat.2020.122319
   Brown AN, 2012, APPL ENVIRON MICROB, V78, P2768, DOI 10.1128/AEM.06513-11
   Buszewski B, 2018, J MICROBIOL IMMUNOL, V51, P45, DOI 10.1016/j.jmii.2016.03.002
   Deepak V, 2011, METAL NANOPARTICLES IN MICROBIOLOGY, P17, DOI 10.1007/978-3-642-18312-6_2
   Deng H, 2016, ENVIRON SCI TECHNOL, V50, P8840, DOI 10.1021/acs.est.6b00998
   Dhas SP, 2013, INT J PHARM PHARM SC, V5, P292
   Dixit A., 2017, J PHARM SCI RES, V9, P14
   El Din SN, 2016, INT J NANOMED, V11, P1749, DOI 10.2147/IJN.S102398
   El-Adawi H, 2013, IRISH J MED SCI, V182, P439, DOI 10.1007/s11845-013-0909-y
   El-Shanshoury AR, 2012, ANN MICROBIOL, V62, P1803, DOI 10.1007/s13213-012-0438-3
   El-Shouny WA., 2016, BIOL RES, V10, P51
   Fabrega J, 2009, ENVIRON SCI TECHNOL, V43, P9004, DOI 10.1021/es901706j
   Forbes N, 2010, LAB ANIMAL, V39, P236, DOI 10.1038/laban0810-236
   Gold K, 2018, ADV THER-GERMANY, V1, DOI 10.1002/adtp.201700033
   Graves JL, 2015, FRONT GENET, V6, DOI 10.3389/fgene.2015.00042
   Holt JG, 1994, BERGEYS MANUAL DETER, V14, P668
   Hosny AEMS, 2019, INFECT DRUG RESIST, V12, P1985, DOI 10.2147/IDR.S209881
   Huang LY, 2011, ANTIMICROB AGENTS CH, V55, P3432, DOI 10.1128/AAC.01803-10
   Husseiny S.F., 2015, BENI SUEF U J BASIC, V4, P225, DOI [10.1016/j.bjbas.2015.07.004, DOI 10.1016/J.BJBAS.2015.07.004]
   Jain J, 2009, MOL PHARMACEUT, V6, P1388, DOI 10.1021/mp900056g
   Kalimuthu K, 2008, COLLOID SURFACE B, V65, P150, DOI 10.1016/j.colsurfb.2008.02.018
   Kalishwaralal K, 2010, COLLOID SURFACE B, V79, P340, DOI 10.1016/j.colsurfb.2010.04.014
   Katva Sagar, 2018, Pharmacogn Mag, V13, pS828, DOI 10.4103/pm.pm_120_17
   Khali M, 2020, ARAB J SCI ENG, V45, P4599, DOI 10.1007/s13369-020-04602-7
   Khalil MA, 2014, NIGER J CLIN PRACT, V17, P776, DOI 10.4103/1119-3077.144398
   Khalil M.A., 2017, ARCH CLIN MICROBIOL, V8
   Khalil MA, 2015, J RES MED SCI, V20, P950, DOI 10.4103/1735-1995.172782
   Khalil MA, 2015, TURK J MED SCI, V45, P60, DOI 10.3906/sag-1311-102
   Khan I, 2019, ARAB J CHEM, V12, P908, DOI 10.1016/j.arabjc.2017.05.011
   Kirov SM, 2003, FEMS MICROBIOL LETT, V224, P151, DOI 10.1016/S0378-1097(03)00445-2
   Krajewski S, 2013, ACTA BIOMATER, V9, P7460, DOI 10.1016/j.actbio.2013.03.016
   Kumar N., 2016, INT J PHARM SCI, V8, P183, DOI DOI 10.22159/ijpps.2016v8i10.13742
   Li WR, 2010, APPL MICROBIOL BIOT, V85, P1115, DOI 10.1007/s00253-009-2159-5
   LiPuma JJ, 2009, ANTIMICROB AGENTS CH, V53, P249, DOI 10.1128/AAC.00691-08
   Liu XO, 2007, COLLOID SURFACE B, V58, P3, DOI 10.1016/j.colsurfb.2006.08.005
   Lozovskis P, 2020, INT J NANOMED, V15, P5147, DOI 10.2147/IJN.S235748
   Magiorakos AP, 2012, CLIN MICROBIOL INFEC, V18, P268, DOI 10.1111/j.1469-0691.2011.03570.x
   McNeilly O, 2021, FRONT MICROBIOL, V12, DOI 10.3389/fmicb.2021.652863
   McShan D, 2014, J FOOD DRUG ANAL, V22, P116, DOI 10.1016/j.jfda.2014.01.010
   Mirzajani F, 2011, RES MICROBIOL, V162, P542, DOI 10.1016/j.resmic.2011.04.009
   Mohamed H, 2016, EGYPT J ANAESTH, V32, P431, DOI 10.1016/j.egja.2016.01.005
   Mohanty S., 2020, ANTIMICROB RESIST ON, V37, P177, DOI [10.5772/INTECHOPEN.88706, DOI 10.5772/INTECHOPEN.88706]
   Munger MA, 2014, NANOMED-NANOTECHNOL, V10, P1, DOI 10.1016/j.nano.2013.06.010
   Oh JH, 2016, TOXICOL APPL PHARM, V299, P8, DOI 10.1016/j.taap.2015.11.004
   Oryan A, 2018, CARBOHYD POLYM, V200, P82, DOI 10.1016/j.carbpol.2018.07.077
   Panacek A, 2018, NAT NANOTECHNOL, V13, P65, DOI 10.1038/s41565-017-0013-y
   Panacek A, 2016, MOLECULES, V21, DOI 10.3390/molecules21010026
   Purushothamrao K., 2010, INT J PHARM SCI TECH, V4, P32
   Raffi M, 2008, J MATER SCI TECHNOL, V24, P192
   Rai MK, 2012, J APPL MICROBIOL, V112, P841, DOI 10.1111/j.1365-2672.2012.05253.x
   Rai M, 2009, BIOTECHNOL ADV, V27, P76, DOI 10.1016/j.biotechadv.2008.09.002
   Salomoni R, 2017, NANOTECHNOL SCI APPL, V10, P115, DOI 10.2147/NSA.S133415
   San C. Y., 2013, J PHYS SCI, V24, P83
   Sanchez-Lopez E, 2020, NANOMATERIALS-BASEL, V10, DOI 10.3390/nano10020292
   Saravanan Chinnashanmugam, 2017, Biotechnol Rep (Amst), V15, P33, DOI 10.1016/j.btre.2017.02.006
   Singh R, 2015, APPL MICROBIOL BIOT, V99, P4579, DOI 10.1007/s00253-015-6622-1
   Singh R, 2013, INT J NANOMED, V8, P4277, DOI 10.2147/IJN.S48913
   Sonbol FI, 2015, TURK J MED SCI, V45, P568, DOI 10.3906/sag-1406-58
   Sundaramoorthi C., 2011, INT J PHARM RES DEV, V2, P69
   Thapa R, 2017, ANN CLIN MICROB ANTI, V16, DOI 10.1186/s12941-017-0216-y
   The European Committee on Antimicrobial Susceptibility Testing, 2012, BREAKPOINT TABLES IN
   Vaidyanathan R, 2009, BIOTECHNOL ADV, V27, P924, DOI 10.1016/j.biotechadv.2009.08.001
   Valentin E, 2020, NANOSCALE, V12, P2384, DOI 10.1039/c9nr08424j
   Wasef LG, 2020, BIOL TRACE ELEM RES, V193, P456, DOI 10.1007/s12011-019-01729-z
   Wiegand I, 2008, NAT PROTOC, V3, P163, DOI 10.1038/nprot.2007.521
   Yan XT, 2018, METALLOMICS, V10, P557, DOI 10.1039/c7mt00328e
NR 76
TC 20
Z9 20
U1 6
U2 16
PU FRONTIERS MEDIA SA
PI LAUSANNE
PA AVENUE DU TRIBUNAL FEDERAL 34, LAUSANNE, CH-1015, SWITZERLAND
EI 1664-302X
J9 FRONT MICROBIOL
JI Front. Microbiol.
PD SEP 20
PY 2021
VL 12
AR 648560
DI 10.3389/fmicb.2021.648560
PG 20
WC Microbiology
WE Science Citation Index Expanded (SCI-EXPANDED)
SC Microbiology
GA WA7HO
UT WOS:000703056500001
PM 34616370
OA gold, Green Published
DA 2023-07-12
ER

PT J
AU Chen, JW
   Zeng, Y
   Zhang, R
   Cai, JC
AF Chen, Jiawei
   Zeng, Yu
   Zhang, Rong
   Cai, Jiachang
TI In vivo Emergence of Colistin and Tigecycline Resistance in
   Carbapenem-Resistant Hypervirulent Klebsiella pneumoniae During
   Antibiotics Treatment
SO FRONTIERS IN MICROBIOLOGY
LA English
DT Article
DE carbapenem-resistant hypervirulent Klebsiella pneumonia; colistin
   resistance; mgrB; tigecycline resistance; tet(A)
ID ANNOTATION
AB Three carbapenem-resistant Klebsiella pneumoniae (CRKP; strains KP-426, KP-C76, and KP-CT77) were isolated from a patient with severe burns during the treatment of colistin and tigecycline. Single-nucleotide polymorphism typing showed that three ST11 CRKP were clonally related. Three isolates harbored the same set of antimicrobial resistance genes. bla(KPC-2), bla(SHV-12), bla(TEM-1), and rmtB genes were located on the same 128,928-bp IncFII/IncR plasmid. Tet(A), catA2, sul2, and dfrA14 genes were located on a plasmid with an unknown Inc-type. bla(SHV-11), fosA, and aadA2 were chromosomal genes. An IS1 and an ISKpn14 were found in the promoter region of the mgrB gene of two colistin-resistant CRKP, K. pneumoniae KP-C76, and KP-CT77, respectively. A novel amino acid substitution, G300E, was identified in the type 1 Tet(A) variant of K. pneumoniae KP-CT77 which exhibited high-level tigecycline resistance compared to strains KP-426 and KP-C76 (MIC of 32, 4, and 4mg/l, respectively). Conjugation and cloning experiments confirmed that the mutated Tet(A) resulted in a 4-fold increase in tigecycline minimal inhibitory concentration (MIC) of Escherichia coli. Three CRKP belonged to the K64 serotype and possessed a similar IncHI1B/repB virulence plasmid carrying rmpA, rmpA2, and iucABCDiutA. The survival rates of Galleria Mellonella injected with K. pneumoniae KP-426, KP-C76, and KP-CT77 were 4.2, 20.8, and 8.3%, respectively. The emergence of colistin and tigecycline resistance in carbapenem-resistant hypervirulent K. pneumoniae posed a serious threat to clinical anti-infective therapy. The type 1 Tet(A) variant carrying G300E mutation, which conferred significantly elevated tigecycline MIC and was located on a conjugative plasmid, needs attention.</p>
C1 [Chen, Jiawei; Zeng, Yu; Zhang, Rong; Cai, Jiachang] Zhejiang Univ, Sch Med, Affiliated Hosp 2, Clin Microbiol Lab, Hangzhou, Peoples R China.
C3 Zhejiang University
RP Cai, JC (通讯作者)，Zhejiang Univ, Sch Med, Affiliated Hosp 2, Clin Microbiol Lab, Hangzhou, Peoples R China.
EM caijiachang@zju.edu.cn
FU National Natural Science Foundation of China [81971988]; Zhejiang
   Provincial Natural Science Foundation of China [LY18H200001]
FX The work was supported by the National Natural Science Foundation of
   China (81971988) and the Zhejiang Provincial Natural Science Foundation
   of China (LY18H200001).
CR Alikhan NF, 2011, BMC GENOMICS, V12, DOI 10.1186/1471-2164-12-402
   Cannatelli A, 2014, ANTIMICROB AGENTS CH, V58, P5696, DOI 10.1128/AAC.03110-14
   Carattoli A, 2014, ANTIMICROB AGENTS CH, V58, P3895, DOI 10.1128/AAC.02412-14
   Chiu SK, 2017, ANTIMICROB AGENTS CH, V61, DOI [10.1128/AAC.00391-17, 10.1128/aac.00391-17]
   Clinical and Laboratory Standards Institute, 2018, METHODS DILUTION ANT, V11th
   Clinical and Laboratory Standards Institute, 2020, M100 I CALS
   Gu DX, 2018, LANCET INFECT DIS, V18, P37, DOI [10.1016/s1473-3099(17)30489-9, 10.1016/S1473-3099(17)30489-9]
   Hu FP, 2019, EUR J CLIN MICROBIOL, V38, P2275, DOI 10.1007/s10096-019-03673-1
   Hu FP, 2018, CLIN INFECT DIS, V67, pS128, DOI 10.1093/cid/ciy657
   Lan P, 2021, J GLOB ANTIMICROB RE, V25, P26, DOI 10.1016/j.jgar.2021.02.020
   Larsen MV, 2012, J CLIN MICROBIOL, V50, P1355, DOI 10.1128/JCM.06094-11
   Letunic I, 2016, NUCLEIC ACIDS RES, V44, pW242, DOI 10.1093/nar/gkw290
   Linkevicius M, 2016, ANTIMICROB AGENTS CH, V60, P789, DOI 10.1128/AAC.02465-15
   McLaughlin MM, 2014, BMC INFECT DIS, V14, DOI 10.1186/1471-2334-14-31
   Nordmann P, 2014, MED MALADIES INFECT, V44, P51, DOI 10.1016/j.medmal.2013.11.007
   Overbeek R, 2014, NUCLEIC ACIDS RES, V42, pD206, DOI 10.1093/nar/gkt1226
   Poirel L, 2014, J ANTIMICROB CHEMOTH, V69, P2007, DOI [10.1093/jac/dku054, 10.1093/jac/dku323]
   Russo TA, 2019, CLIN MICROBIOL REV, V32, DOI 10.1128/CMR.00001-19
   Schurch AC, 2018, CLIN MICROBIOL INFEC, V24, P350, DOI 10.1016/j.cmi.2017.12.016
   Sheu CC, 2019, FRONT MICROBIOL, V10, DOI 10.3389/fmicb.2019.00080
   Treangen TJ, 2014, GENOME BIOL, V15, DOI 10.1186/s13059-014-0524-x
   Wick RR, 2017, PLOS COMPUT BIOL, V13, DOI 10.1371/journal.pcbi.1005595
   Wyres KL, 2016, MICROB GENOMICS, V2, DOI 10.1099/mgen.0.000102
   Zankari E, 2012, J ANTIMICROB CHEMOTH, V67, P2640, DOI 10.1093/jac/dks261
   Zhang R, 2017, EBIOMEDICINE, V19, P98, DOI 10.1016/j.ebiom.2017.04.032
   Zhang YW, 2020, J ANTIMICROB CHEMOTH, V75, P327, DOI 10.1093/jac/dkz446
NR 26
TC 13
Z9 14
U1 2
U2 7
PU FRONTIERS MEDIA SA
PI LAUSANNE
PA AVENUE DU TRIBUNAL FEDERAL 34, LAUSANNE, CH-1015, SWITZERLAND
EI 1664-302X
J9 FRONT MICROBIOL
JI Front. Microbiol.
PD SEP 16
PY 2021
VL 12
AR 702956
DI 10.3389/fmicb.2021.702956
PG 8
WC Microbiology
WE Science Citation Index Expanded (SCI-EXPANDED)
SC Microbiology
GA UZ1YG
UT WOS:000702006500001
PM 34603229
OA gold, Green Published
DA 2023-07-12
ER

PT J
AU Yin, CAJ
   Liu, YL
   Qi, XJ
   Guo, CAL
   Wu, XC
AF Yin, Chuanjin
   Liu, Yalu
   Qi, Xueju
   Guo, Chuanlong
   Wu, Xiaochen
TI Kaempferol Incorporated Bovine Serum Albumin Fibrous Films for Ocular
   Drug Delivery
SO MACROMOLECULAR BIOSCIENCE
LA English
DT Article
DE bovine serum albumin films; corneal injury; kaempferol; therapeutic
   contact lens
ID CONTACT-LENSES; ALKALI BURN; HYDROGELS; CHITOSAN; RELEASE; CORNEA; MODEL
AB The possibility of using drug loaded bovine serum albumin (BSA) porous films as therapeutic contact lenses is investigated. Kaempferol (KAE), a hydrophobic antioxidant and anti-inflammatory agent, is incorporated into BSA porous films to form BSA/KAE films. The BSA/KAE films are transparent in the visible wavelength range of the human eye, possessing high water content and good cytocompatibility. A prolonged and sustained drug release is observed, and the in vivo efficacy of BSA/KAE films is better than the individual KAE. BSA/KAE films promoted the corneal re-epithelialization, inhibited neovascularization, and reduced the inflammation of an alkali burn induced corneal injury model. The study demonstrates the promising potential of BSA/KAE films as therapeutic contact lenses for the treatment of corneal injury, builds an available ocular drug delivery platform for ocular diseases.
C1 [Yin, Chuanjin; Qi, Xueju; Guo, Chuanlong; Wu, Xiaochen] Qingdao Univ Sci & Technol, Dept Pharm, Coll Chem Engn, Zhengzhou Rd 53, Qingdao 266042, Peoples R China.
   [Liu, Yalu] Xuzhou Med Univ, Dept Ophthalmol, Xuzhou Municipal Hosp, Daxue Rd 269, Xuzhou 221100, Jiangsu, Peoples R China.
C3 Qingdao University of Science & Technology; Xuzhou Medical University
RP Guo, CAL; Wu, XC (通讯作者)，Qingdao Univ Sci & Technol, Dept Pharm, Coll Chem Engn, Zhengzhou Rd 53, Qingdao 266042, Peoples R China.
EM guochuanlong@qust.edu.cn; wuxc@qust.edu.cn
FU National Natural Science Foundation of China [51903243]; Shandong
   Provincial Natural Science Foundation [ZR2020QH359]
FX C.Y. and Y.L. contributed equally to this work. This work was supported
   by National Natural Science Foundation of China (51903243) and Shandong
   Provincial Natural Science Foundation (ZR2020QH359).
CR Ahlen M, 2018, INT J PHARMACEUT, V536, P73, DOI 10.1016/j.ijpharm.2017.11.053
   Almaliotis D, 2015, GRAEF ARCH CLIN EXP, V253, P1121, DOI 10.1007/s00417-015-3042-y
   Cejkova J, 2016, EXP EYE RES, V147, P128, DOI 10.1016/j.exer.2016.04.016
   Chandasana H, 2016, J BIOEQUIVALENCE BIO, V8, P10000
   Chen P, 2020, ADV MATER SCI ENG, V2020, DOI 10.1155/2020/8476025
   Chuang YL, 2019, PHARMACEUTICS, V11, DOI 10.3390/pharmaceutics11120635
   Coelho F, 2019, CONTACT LENS ANTERIO, V42, P512, DOI 10.1016/j.clae.2019.03.006
   Eslani M, 2014, J OPHTHALMOL, V2014, DOI 10.1155/2014/196827
   Ferrari G, 2013, INVEST OPHTH VIS SCI, V54, P1680, DOI 10.1167/iovs.12-10782
   Hsu KH, 2014, J DRUG DELIV SCI TEC, V24, P123, DOI 10.1016/S1773-2247(14)50021-4
   Huang WC, 2020, ADV FUNCT MATER, V30, DOI 10.1002/adfm.202000644
   Im ST, 2018, CORNEA, V37, P1311, DOI 10.1097/ICO.0000000000001671
   Jeencham R, 2020, DRUG DELIV, V27, P782, DOI 10.1080/10717544.2020.1765432
   Kim DW, 2015, BMB REP, V48, P618, DOI 10.5483/BMBRep.2015.48.11.041
   Maulvi FA, 2016, J CONTROL RELEASE, V226, P47, DOI 10.1016/j.jconrel.2016.02.012
   Salman IA, 2011, TURK J MED SCI, V41, P483, DOI 10.3906/sag-0910-376
   Song KC, 2018, INT J PHARMACEUT, V552, P265, DOI 10.1016/j.ijpharm.2018.10.006
   Tighsazzadeh M, 2019, INT J PHARMACEUT, V566, P111, DOI 10.1016/j.ijpharm.2019.05.059
   Tsai CY, 2016, CARBOHYD POLYM, V135, P308, DOI 10.1016/j.carbpol.2015.08.098
   Tummala GK, 2016, J PHYS CHEM B, V120, P13094, DOI 10.1021/acs.jpcb.6b10650
   Wang H, 2020, INT J PHARMACEUT, V578, DOI 10.1016/j.ijpharm.2020.119133
   Wu XC, 2020, MATER DESIGN, V192, DOI 10.1016/j.matdes.2020.108777
   Wu XC, 2018, J COLLOID INTERF SCI, V527, P117, DOI 10.1016/j.jcis.2018.05.036
   Xu SQ, 2019, ACS SUSTAIN CHEM ENG, V7, P12248, DOI 10.1021/acssuschemeng.9b01586
   Yuan XY, 2015, ACS NANO, V9, P1749, DOI 10.1021/nn506599f
   Zhang F, 2021, MAT SCI ENG C-MATER, V121, DOI 10.1016/j.msec.2020.111833
   Zhang F, 2020, EUR J PHARM SCI, V147, DOI 10.1016/j.ejps.2020.105289
   Zhang WJ, 2014, INT J PHARMACEUT, V475, P25, DOI 10.1016/j.ijpharm.2014.08.043
NR 28
TC 5
Z9 6
U1 3
U2 16
PU WILEY-V C H VERLAG GMBH
PI WEINHEIM
PA POSTFACH 101161, 69451 WEINHEIM, GERMANY
SN 1616-5187
EI 1616-5195
J9 MACROMOL BIOSCI
JI Macromol. Biosci.
PD DEC
PY 2021
VL 21
IS 12
AR 2100269
DI 10.1002/mabi.202100269
EA SEP 2021
PG 8
WC Biochemistry & Molecular Biology; Materials Science, Biomaterials;
   Polymer Science
WE Science Citation Index Expanded (SCI-EXPANDED)
SC Biochemistry & Molecular Biology; Materials Science; Polymer Science
GA XL5YZ
UT WOS:000696159600001
PM 34528413
DA 2023-07-12
ER

PT J
AU Yu, HT
   Nie, C
   Zhou, YN
   Wang, X
   Wang, HY
   Shi, XQ
AF Yu, Huiting
   Nie, Chan
   Zhou, Yanna
   Wang, Xue
   Wang, Haiyan
   Shi, Xiuquan
TI Tolerance to Glucose and Lipid High Metabolic Reactions After Burns in
   an Obese Rat Model
SO JOURNAL OF BURN CARE & RESEARCH
LA English
DT Article
ID WHITE ADIPOSE-TISSUE; INSULIN-RESISTANCE; EPIDEMIOLOGY; AFRICA; INJURY;
   TRENDS
AB The goal of this study was to determine what effect obese body weight and a burn injury can have on the metabolism of glucose and lipids in rats. We used a 3 * 3 factorial model design to provide basic glucose and lipid metabolic data characterizing the interaction between different weight and burn injury groups. Two hundred Sprague Dawley rats were categorized into three weight groups (normal, overweight, obese) and then further divided into control, second-degree, and third-degree burn groups. Our model compared interactions between weight and burn injury factors according to the above groups. Blood glucose and lipid metabolism indicators were monitored on the 1st, 3rd, 7th, and 14th days after burn injury occurred, and burned skin and blood samples were collected for testing. Compared with the normal weight group, the overweight group's fast blood glucose, fast insulin, and homeostasis model assessment of insulin resistance were higher (P < .05), and FBG in the obese group was higher than the normal weight group (P < .05). Burn injuries combined with obese body weight had an interactive effect on fast blood glucose, fast insulin, and homeostasis model assessment of insulin resistance after burn injury (P < .05). Burn injury combined with obese body weight had an interaction on low-density lipoprotein cholesterol on the 3rd day after burn injury (P < .05). Burn injury combined with obese weight had no interaction on triglyceride, total cholesterol, and high-density lipoprotein cholesterol (P > .05). Rats in the overweight and obese weight groups were observed to develop an adaptation and tolerance to a higher metabolic rate after burn injuries occurred.
C1 [Yu, Huiting; Nie, Chan; Zhou, Yanna; Wang, Xue; Wang, Haiyan; Shi, Xiuquan] Zunyi Med Univ, Sch Publ Hlth, Dept Epidemiol & Hlth Stat, Zunyi 563006, Guizhou, Peoples R China.
   [Yu, Huiting] Qiaokou Dist Maternal & Child Hlth Hosp, Hosp Infect Control Dept, Wuhan, Hubei, Peoples R China.
   [Nie, Chan] Guiyang Ctr Dis Control & Prevent, Dept Epidemiol, Guiyang, Guizhou, Peoples R China.
C3 Zunyi Medical University
RP Shi, XQ (通讯作者)，Zunyi Med Univ, Sch Publ Hlth, Dept Epidemiol & Hlth Stat, Zunyi 563006, Guizhou, Peoples R China.
EM xqshi@zmu.edu.cn
OI Shi, Xiuquan/0000-0001-7985-6757
FU National Natural Science Foundation of China [81560534]
FX This study was granted by National Natural Science Foundation of China
   (grant no. 81560534, PI: Xiuquan Shi).
CR Abdullahi A, 2019, CELL DEATH DIS, V10, DOI 10.1038/s41419-019-2103-2
   Albertyn R, 2012, BURNS, V38, P790, DOI 10.1016/j.burns.2012.03.013
   Bond LM, 2018, PLOS ONE, V13, DOI 10.1371/journal.pone.0205726
   Briffa JF, 2013, AM J PHYSIOL-RENAL, V305, pF1629, DOI 10.1152/ajprenal.00263.2013
   Campbell JM, 2018, BURNS, V44, P1377, DOI 10.1016/j.burns.2017.09.013
   Capek KD, 2019, J TRAUMA ACUTE CARE, V87, P518, DOI 10.1097/01.ta.0000577300.72696.8f
   Capek KD, 2017, J TRAUMA ACUTE CARE, V83, P765, DOI 10.1097/TA.0000000000001651
   Capek KD, 2018, J BURN CARE RES, V39, pS176
   Celi FS, 2017, RES PERSPECT END INT, P1, DOI 10.1007/978-3-319-72790-5_1
   Diao L, 2015, MOL MED, V21, P959, DOI 10.2119/molmed.2015.00123
   Egro FM, 2018, ANN PLAS SURG, V80, P228, DOI 10.1097/SAP.0000000000001276
   Gauglitz GG, 2011, CURR OPIN CLIN NUTR, V14, P176, DOI 10.1097/MCO.0b013e3283428df1
   Gauglitz GG, 2009, J CLIN ENDOCR METAB, V94, P1656, DOI 10.1210/jc.2008-1947
   Golshan A, 2013, J PUBLIC HEALTH-UK, V35, P384, DOI 10.1093/pubmed/fds102
   Goutos I, 2012, J BURN CARE RES, V33, P471, DOI 10.1097/BCR.0b013e318247959b
   Gregor MF, 2011, ANNU REV IMMUNOL, V29, P415, DOI 10.1146/annurev-immunol-031210-101322
   Haagsma JA, 2016, INJURY PREV, V22, P3, DOI 10.1136/injuryprev-2015-041616
   He S, 2017, INT J ENV RES PUB HE, V14, DOI 10.3390/ijerph14040381
   Jeschke MG, 2013, ANN SURG, V258, P1119, DOI 10.1097/SLA.0b013e3182984d19
   Jeschke MG, 2011, PLOS ONE, V6, DOI 10.1371/journal.pone.0021245
   Koc Z, 2012, BURNS, V38, P813, DOI 10.1016/j.burns.2012.03.011
   Krauss RM, 2004, DIABETES CARE, V27, P1496, DOI 10.2337/diacare.27.6.1496
   Li HS, 2017, SCI REP-UK, V7, DOI 10.1038/srep46066
   MATTHEWS DR, 1985, DIABETOLOGIA, V28, P412, DOI 10.1007/BF00280883
   Maurer SF, 2020, AM J PHYSIOL-ENDOC M, V318, pE198, DOI 10.1152/ajpendo.00121.2019
   Nakazawa H, 2015, PLOS ONE, V10, DOI 10.1371/journal.pone.0116633
   Ng M, 2014, LANCET, V384, P746
   Nie C, 2020, PEERJ, V8, DOI 10.7717/peerj.10499
   Nthumba PM, 2016, BURNS, V42, P258, DOI 10.1016/j.burns.2015.04.006
   Porter C, 2016, CELL METAB, V24, P246, DOI 10.1016/j.cmet.2016.07.004
   Rae L, 2013, J BURN CARE RES, V34, P507, DOI 10.1097/BCR.0b013e3182a2a771
   Ray JJ, 2017, J BURN CARE RES, V38, P85, DOI 10.1097/BCR.0000000000000381
   Rode H, 2014, PEDIATR SURG INT, V30, P699, DOI 10.1007/s00383-014-3519-5
   Rode H, 2011, Ann Burns Fire Disasters, V24, P7
   Safiri S, 2017, BURNS, V43, P1823, DOI 10.1016/j.burns.2017.08.021
   Sale Michele M, 2007, BMC Endocr Disord, V7, P1, DOI 10.1186/1472-6823-7-1
   Saraf MK, 2016, J BURN CARE RES, V37, pE96, DOI 10.1097/BCR.0000000000000292
   Serrano PE, 2010, J AM COLL SURGEONS, V211, P61, DOI 10.1016/j.jamcollsurg.2010.03.002
   Smolle C, 2017, BURNS, V43, P249, DOI 10.1016/j.burns.2016.08.013
   Stone R, 2018, FRONT PHARMACOL, V9, DOI 10.3389/fphar.2018.00672
   Sun KX, 2019, CHIN J TISSUE ENG RE, V23, P427
   van den Berg SM, 2017, ENDOCR REV, V38, P46, DOI 10.1210/er.2016-1066
   Vanni HEC, 2003, J BURN CARE REHABIL, V24, P133, DOI 10.1097/01.BCR.0000066812.96811.28
   Watada S, 2014, J BURN CARE RES, V35, pE66, DOI 10.1097/BCR.0b013e31828a8ede
NR 44
TC 2
Z9 2
U1 2
U2 4
PU OXFORD UNIV PRESS
PI OXFORD
PA GREAT CLARENDON ST, OXFORD OX2 6DP, ENGLAND
SN 1559-047X
EI 1559-0488
J9 J BURN CARE RES
JI J. Burn Care Res.
PD JAN-FEB
PY 2022
VL 43
IS 1
BP 1
EP 8
DI 10.1093/jbcr/irab163
EA SEP 2021
PG 8
WC Critical Care Medicine; Dermatology; Surgery
WE Science Citation Index Expanded (SCI-EXPANDED)
SC General & Internal Medicine; Dermatology; Surgery
GA YI7EI
UT WOS:000744007600001
PM 34520555
DA 2023-07-12
ER

PT J
AU DeSpain, K
   Rosenfeld, CR
   Huebinger, R
   Wang, XF
   Jay, JW
   Radhakrishnan, RS
   Wolf, SE
   Song, JQ
AF DeSpain, Kevin
   Rosenfeld, Charles R.
   Huebinger, Ryan
   Wang, Xiaofu
   Jay, Jayson W.
   Radhakrishnan, Ravi S.
   Wolf, Steven E.
   Song, Juquan
TI Carotid smooth muscle contractility changes after severe burn
SO SCIENTIFIC REPORTS
LA English
DT Article
ID NITRIC-OXIDE; MECHANISMS; INJURY; RESUSCITATION; VASODILATION;
   ENDOTHELIUM; VASOPRESSIN; RECEPTOR; PH
AB Severe burns result in cardiovascular dysfunction, but responses in the peripheral vasculature are unclear. We hypothesize that severe burns disturb arterial contractility through acute changes in adrenergic and cholinergic receptor function. To address this, we investigated the changes in carotid artery contractility and relaxation following a severe burn. Thirty-four adult Sprague-Dawley male rats received a 40% total body surface area (TBSA) scald burn and fluid resuscitation using the Parkland formula. Control animals received sham burn procedure. Animals were serially euthanized between 6 h and 14 days after burn and endothelium-intact common carotid arteries were used for ex vivo force/relaxation measurements. At 6 h after burn, carotid arteries from burned animals demonstrated a > 50% decrease in cumulative dose-responses to norepinephrine (p < 0.05) and to 10(-7) M angiotensin II (p < 0.05). Notably, pre-constricted carotid arteries also demonstrated reduced relaxation responses to acetylcholine (p < 0.05) 6 h after burn, but not to sodium nitroprusside. Histologic examination of cross-sectional planes revealed significant increases in carotid artery wall thickness in burned rats at 6 h versus 3 days, with increased collagen expression in tunica media at 3 days (p < 0.05). Carotid artery dysfunction occurs within 6 h after severe burn, demonstrating decreased sensitivity to adrenergic- and angiotensin II-induced vasoconstriction and acetylcholine-induced relaxation.
C1 [DeSpain, Kevin] Univ Texas Arlington, Dept Kinesiol, Arlington, TX 76019 USA.
   [Rosenfeld, Charles R.; Huebinger, Ryan] UT Southwestern Med Ctr, Dept Pediat, Dallas, TX USA.
   [Radhakrishnan, Ravi S.; Wolf, Steven E.] Shriners Hosp Children, Dept Surg, Galveston, TX 77550 USA.
   [Wang, Xiaofu; Jay, Jayson W.; Radhakrishnan, Ravi S.; Wolf, Steven E.; Song, Juquan] Univ Texas Med Branch, Dept Surg, 301 Univ Blvd, Galveston, TX 77555 USA.
C3 University of Texas System; University of Texas Arlington; University of
   Texas System; University of Texas Southwestern Medical Center Dallas;
   University of Texas System; University of Texas Medical Branch
   Galveston; University of Texas System; University of Texas Medical
   Branch Galveston
RP Song, JQ (通讯作者)，Univ Texas Med Branch, Dept Surg, 301 Univ Blvd, Galveston, TX 77555 USA.
EM jusong@utmb.edu
FU Golden Charity Guild Charles R Baxter; Department of Defense
   [W81XWH-13-1-0462]
FX This work was supported by funds from the Golden Charity Guild Charles R
   Baxter, MD Chair; Department of Defense #W81XWH-13-1-0462. The authors
   declare that they have no relevant financial interests.
CR Abdullahi A, 2014, CELL MOL LIFE SCI, V71, P3241, DOI 10.1007/s00018-014-1612-5
   Abu-Sittah G S, 2012, Ann Burns Fire Disasters, V25, P26
   Auger C, 2017, BBA-MOL BASIS DIS, V1863, P2633, DOI 10.1016/j.bbadis.2017.02.019
   BALOGH D, 1980, CHIR PLAST, V5, P197
   Brozovich FV, 2016, PHARMACOL REV, V68, P476, DOI 10.1124/pr.115.010652
   Celotto C, 2008, BRAZ J MED BIOL RES, V41, P439, DOI 10.1590/S0100-879X2008005000026
   Chen Y, 2017, INT J CLIN EXP MED, V10, P14904
   Clark A, 2019, J BURN CARE RES, V40, P535, DOI 10.1093/jbcr/irz101
   Cohn SM, 2013, J TRAUMA ACUTE CARE, V75, P620, DOI 10.1097/TA.0b013e31829eff31
   Crowe AR, 2019, BIO-PROTOCOL, V9, DOI 10.21769/BioProtoc.3465
   Davenport L, 2019, METHODSX, V6, P2021, DOI 10.1016/j.mex.2019.09.006
   Evans AE, 2017, J BURN CARE RES, V38, P90, DOI 10.1097/BCR.0000000000000374
   Forstermann U, 2010, PFLUG ARCH EUR J PHY, V459, P923, DOI 10.1007/s00424-010-0808-2
   Gauglitz GG, 2008, SHOCK, V30, P503, DOI 10.1097/SHK.0b013e31816e3373
   Guillory AN, 2017, PLOS ONE, V12, DOI 10.1371/journal.pone.0189527
   Hundeshagen G, 2017, LANCET CHILD ADOLESC, V1, P293, DOI 10.1016/S2352-4642(17)30122-0
   Hutanu C, 2007, AM J PHYSIOL-REG I, V293, pR323, DOI 10.1152/ajpregu.00851.2006
   Johnson LR, 2001, J APPL PHYSIOL, V90, P1102, DOI 10.1152/jappl.2001.90.3.1102
   Kukreja RC, 2007, J MOL CELL CARDIOL, V42, P280, DOI 10.1016/j.yjmcc.2006.10.011
   Lambert J, 1996, ARTERIOSCL THROM VAS, V16, P705, DOI 10.1161/01.ATV.16.5.705
   Loftus TJ, 2016, SHOCK, V46, P341, DOI 10.1097/SHK.0000000000000636
   Mitra B, 2006, ANZ J SURG, V76, P35, DOI 10.1111/j.1445-2197.2006.03641.x
   Nakazawa H, 2017, PLOS ONE, V12, DOI 10.1371/journal.pone.0170391
   Norbury WB, 2008, J CLIN ENDOCR METAB, V93, P1270, DOI 10.1210/jc.2006-2158
   Potter Lincoln R., 2009, V191, P341, DOI 10.1007/978-3-540-68964-5_15
   Rae L, 2016, CRIT CARE CLIN, V32, P491, DOI 10.1016/j.ccc.2016.06.001
   Ranabir Salam, 2011, Indian J Endocrinol Metab, V15, P18, DOI [10.4103/2230-8210.84862, 10.4103/2230-8210.77573]
   Rawlingson A, 2003, BURNS, V29, P631, DOI 10.1016/S0305-4179(03)00079-2
   Sandoo A, 2010, OPEN CARDIOVASC MED, V4, P302, DOI 10.2174/1874192401004010302
   Schindelin J, 2012, NAT METHODS, V9, P676, DOI [10.1038/NMETH.2019, 10.1038/nmeth.2019]
   Smith GL, 1998, CARDIOVASC RES, V38, P316, DOI 10.1016/S0008-6363(98)00020-0
   Song JQ, 2019, PHYSIOL REP, V7, DOI 10.14814/phy2.14158
   Travers JG, 2016, CIRC RES, V118, P1021, DOI 10.1161/CIRCRESAHA.115.306565
   Varkey M, 2015, J FUNCT BIOMATER, V6, P547, DOI 10.3390/jfb6030547
   VIGORITO C, 1986, CIRCULATION, V73, P1175, DOI 10.1161/01.CIR.73.6.1175
   WALKER HL, 1968, J TRAUM, V8, P1049, DOI 10.1097/00005373-196811000-00006
   Wen JJ, 2020, INT J MOL SCI, V21, DOI 10.3390/ijms21072350
   Williams FN, 2011, J BURN CARE RES, V32, P269, DOI 10.1097/BCR.0b013e31820aafcf
   Wray S, 2004, MOL CELL BIOCHEM, V263, P163, DOI 10.1023/B:MCBI.0000041858.78005.d2
   Zhao YZ, 2015, J PHARMACOL SCI, V129, P83, DOI 10.1016/j.jphs.2015.09.002
NR 40
TC 1
Z9 1
U1 0
U2 0
PU NATURE PORTFOLIO
PI BERLIN
PA HEIDELBERGER PLATZ 3, BERLIN, 14197, GERMANY
SN 2045-2322
J9 SCI REP-UK
JI Sci Rep
PD SEP 10
PY 2021
VL 11
IS 1
AR 18094
DI 10.1038/s41598-021-97732-3
PG 11
WC Multidisciplinary Sciences
WE Science Citation Index Expanded (SCI-EXPANDED)
SC Science & Technology - Other Topics
GA UO7IY
UT WOS:000694868000051
PM 34508162
OA Green Published, gold
DA 2023-07-12
ER

PT J
AU Herbin, SR
   Barber, KE
   Isaacson, AR
   Dolman, HS
   McGee, JD
   Baylor, AE
   Tyburski, JG
   White, MT
   Faris, J
AF Herbin, Shelbye R.
   Barber, Katie E.
   Isaacson, Andrew R.
   Dolman, Heather S.
   McGee, Jessica D.
   Baylor, Alfred E.
   Tyburski, James G.
   White, Michael T.
   Faris, Janie
TI When More Is Still Not Enough: A Case of Ceftazidime-Avibactam
   Resistance in a Burn Patient
SO JOURNAL OF BURN CARE & RESEARCH
LA English
DT Article
ID POPULATION PHARMACOKINETIC APPROACH
AB Burn patients have numerous risk factors for multidrug-resistant organisms (MDROs) and altered pharmacokinetics, which both independently increase the risk of treatment failure. Data on appropriate antimicrobial dosing are limited in this population and therapeutic drug monitoring (TDM) for beta-lactams is impractical at most facilities. Technology is available that can detect genetic markers of resistance, but they are not all encompassing, and often require specialized facilities that can detect less common genetic markers. Newer antimicrobials can help combat MDROs, but additional resistance patterns may evolve during treatment. Considering drug shortages and antimicrobial formularies, clinicians must remain vigilant when treating infections. This case report describes the development of resistance to ceftazidime-avibactam in a burn patient. The patient was a 54-year-old burn victim with a 58% total body surface area (TBSA) thermal burn who underwent multiple courses of antibiotics for various Pseudomonal infections. The initial Pseudomonal wound infection was sensitive to cefepime, aminoglycosides, and meropenem. A subsequent resistant pseudomonal pneumonia was treated with ceftazidime-avibactam 2.5 g every 6 hours due to the elevated MIC to cefepime (16 mcg/mL) and meropenem (>8 mcg/mL). Although the patient improved over 7 days, the patient again spiked fevers and had increased white blood counts (WBC). Repeat blood cultures demonstrated a multidrug-resistant (MDR) Pseudomonas with a minimum inhibitory concentration (MIC) to ceftazidime-avibactam of 16 mcg/mL, which is above the Clinical and Laboratory Standards Institute (CLSI) breakpoint of 8 mcg/mL. At first, resistance was thought to have occurred due to inadequate dosing, but genetic work demonstrated multiple genes encoding beta-lactamases.
C1 [Herbin, Shelbye R.; McGee, Jessica D.; White, Michael T.; Faris, Janie] Detroit Receiving Hosp & Univ Hlth Ctr, 4201 Sr Antoine BLVD, Detroit, MI 48201 USA.
   [Barber, Katie E.] Univ Mississippi, Sch Pharm, Jackson, MS 39216 USA.
   [Isaacson, Andrew R.; Dolman, Heather S.; Baylor, Alfred E.; Tyburski, James G.; White, Michael T.] Wayne State Univ, Sch Med, Michael & Marian Ilitch Dept Surg, Detroit, MI USA.
   [Baylor, Alfred E.] Wayne State Univ, Sch Med, Detroit Receiving Hosp, Hyperbar & Wound Care Ctr, Detroit, MI USA.
   [Tyburski, James G.] Wayne State Univ, Sch Med, Detroit Receiving Hosp, Detroit, MI USA.
   Wayne State Univ, Sch Med, Detroit, MI USA.
C3 Detroit Receiving Hospital & University Health Center; University of
   Mississippi; Wayne State University; Detroit Receiving Hospital &
   University Health Center; Wayne State University; Detroit Receiving
   Hospital & University Health Center; Wayne State University; Wayne State
   University
RP Faris, J (通讯作者)，Detroit Receiving Hosp & Univ Hlth Ctr, 4201 Sr Antoine BLVD, Detroit, MI 48201 USA.
EM pfaris@dmc.org
CR [Anonymous], 2020, ANT ANT RES
   [Anonymous], 2019, AVYCAZ
   [Anonymous], BD PHEONIX AUTOMATED
   Bassetti M, 2021, LANCET INFECT DIS, V21, P226, DOI 10.1016/S1473-3099(20)30796-9
   Bush K, 2010, ANTIMICROB AGENTS CH, V54, P969, DOI 10.1128/AAC.01009-09
   CLSI, 2020, M1002D2020 CLSI, V30th
   Conil JM, 2007, BRIT J CLIN PHARMACO, V64, P27, DOI 10.1111/j.1365-2125.2007.02857.x
   Conil JM, 2013, CLIN THER, V35, P1603, DOI 10.1016/j.clinthera.2013.08.014
   Dailly E, 2003, BRIT J CLIN PHARMACO, V56, P629, DOI 10.1046/j.1365-2125.2003.01915.x
   Eljaaly K, 2019, DRUGS, V79, P243, DOI 10.1007/s40265-019-1054-3
   Mouton JW, 2005, J ANTIMICROB CHEMOTH, V55, P601, DOI 10.1093/jac/dki079
   Ortwine JK, 2015, J BURN CARE RES, V36, pE72, DOI 10.1097/BCR.0000000000000147
   Pang Z, 2019, BIOTECHNOL ADV, V37, P177, DOI 10.1016/j.biotechadv.2018.11.013
   Roberts JA, 2008, CRIT CARE MED, V36, P2433, DOI 10.1097/CCM.0b013e318180fe62
   Sanz-Garcia F, 2018, ANTIMICROB AGENTS CH, V62, DOI 10.1128/AAC.01379-18
   The VERIGENE System, LUM
   Walther-Rasmussen J, 2006, J ANTIMICROB CHEMOTH, V57, P373, DOI 10.1093/jac/dki482
   Zasowski EJ, 2015, PHARMACOTHERAPY, V35, P755, DOI 10.1002/phar.1622
NR 18
TC 1
Z9 1
U1 0
U2 0
PU OXFORD UNIV PRESS
PI OXFORD
PA GREAT CLARENDON ST, OXFORD OX2 6DP, ENGLAND
SN 1559-047X
EI 1559-0488
J9 J BURN CARE RES
JI J. Burn Care Res.
PD MAR 23
PY 2022
VL 43
IS 2
BP 474
EP 478
DI 10.1093/jbcr/irab160
EA SEP 2021
PG 5
WC Critical Care Medicine; Dermatology; Surgery
WE Science Citation Index Expanded (SCI-EXPANDED)
SC General & Internal Medicine; Dermatology; Surgery
GA ZY5BX
UT WOS:000756683200001
PM 34427655
DA 2023-07-12
ER

PT J
AU Karaarslan, S
   Tatli, O
   Kaya, M
   Turkyilmaz, MK
   Toplu, HDO
   Fidan, ED
   Nazligul, A
   Okur, EZ
AF Karaarslan, S.
   Tatli, O.
   Kaya, M.
   Turkyilmaz, M. K.
   Oral Toplu, H. D.
   Dereli Fidan, E.
   Nazligul, A.
   Okur, E. Z.
TI Effects of barrier perch access and early dietary protein and energy
   dilution on some welfare parameters, tibiotarsus measurements, fear and
   mobility level in broiler chickens
SO BRITISH POULTRY SCIENCE
LA English
DT Article
DE Broiler chickens; barrier perch; qualitative feed restriction; welfare;
   gait score; foot pad dermatitis; dual-energy X-ray absorptiometry
ID FOOT PAD DERMATITIS; LEG WEAKNESS; STOCKING DENSITY; BONE
   MINERALIZATION; GROWTH-PERFORMANCE; FEATHER COVER; MEAT QUALITY;
   BEHAVIOR; HEALTH; AVAILABILITY
AB 1. This experiment determined the effect of increasing mobility in broiler chickens by placing barrier perches between feeders and drinkers. In addition, the limitation of early weight gain by dietary energy and protein dilution on some welfare parameters, tibiotarsus measurements, fear and mobility level was examined. 2. A total of 504 male, one-day-old broiler chickens (Ross 308) were randomly allocated to four treatments with three replicate pens per treatment and 42 broiler chickens per pen as a 2 x 2 factorial arrangement. Treatments included feeding the basal control diet between 0-42 days or a diet diluted by 10% energy and 20% crude protein fed between 0-21 d, with the control diet fed between 22-42 d. The second factor was the presence or absence of barrier perches. All treatments were allocated as a completely randomised design. Welfare parameters (foot pad dermatitis, hock burn, gait score, feather score, breast blister), tibiotarsus measurements (bone mineral content, bone mineral density, fluctuating asymmetry and relative fluctuating asymmetry), tonic immobility and mobility level were recorded. 3. Results showed that access to a barrier perch and the diluted diet increased the mobility in broiler chickens. However, access to a barrier perch had no significant effect on tibiotarsus and welfare parameters. Broiler chickens had better gait scores (P < 0.05) and lower foot pad dermatitis incidence (P < 0.01) in groups fed the diluted diet. The diluted diet had no significant effect on bone mineral density but reduced the tibiotarsus bone mineral content (P < 0.05). 4. In conclusion, the diluted diet provided positive effects in terms of leg health due to weight gain limitations in the early period, thus improving broiler chicken welfare.
C1 [Karaarslan, S.; Kaya, M.; Turkyilmaz, M. K.; Oral Toplu, H. D.; Dereli Fidan, E.; Nazligul, A.; Okur, E. Z.] Adnan Menderes Univ, Fac Vet Med, Dept Anim Sci, TR-09016 Aydin, Turkey.
   [Tatli, O.] Adnan Menderes Univ, Fac Vet Med, Dept Anim Nutr & Nutrit Dis, Aydin, Turkey.
C3 Adnan Menderes University; Adnan Menderes University
RP Karaarslan, S (通讯作者)，Adnan Menderes Univ, Fac Vet Med, Dept Anim Sci, TR-09016 Aydin, Turkey.
EM solmazkaraarslan@adu.edu.tr
RI TATLI, ONUR/ABA-9255-2021
OI TATLI, ONUR/0000-0003-2733-1937; Karaarslan, Solmaz/0000-0002-6239-2439;
   Dereli Fidan, Evrim/0000-0002-9805-6162
FU directorate of scientific research projects of Aydin Adnan Menderes
   University, Turkey [VTF-17015]; Aydin Adnan Menderes University
   [VTF-17015]
FX This research was funded by the directorate of scientific research
   projects (Project No. VTF-17015) of Aydin Adnan Menderes University,
   Turkey;Aydin Adnan Menderes University [VTF-17015];
CR Aksit M, 2017, EUR POULTRY SCI, V81, DOI 10.1399/eps.2017.182
   Amer S. A., 2018, Zagazig Veterinary Journal, V46, P37
   Arnould C, 2007, PROD ANIM, V20, P41
   Aviagen, 2018, ROSS BROIL POCK GUID
   Aviagen, 2007, ROSS 308 BROIL PERF
   Aviagen, 2014, ROSS 308 BROIL NUTR
   Aviagen, 2019, ROSS 308 BROIL PERF
   Awad EA, 2017, ITAL J ANIM SCI, V16, P453, DOI 10.1080/1828051X.2017.1291288
   Bailie CL, 2015, ANIMAL, V9, P660, DOI 10.1017/S1751731114002821
   Bailie CL, 2013, ANIMAL, V7, P618, DOI 10.1017/S1751731112002108
   Bailie CL, 2018, APPL ANIM BEHAV SCI, V200, P114, DOI 10.1016/j.applanim.2017.12.007
   Bench CJ, 2017, CAN J ANIM SCI, V97, P268, DOI 10.1139/cjas-2015-0202
   Bessei W, 2006, WORLD POULTRY SCI J, V62, P455, DOI [10.1017/S0043933906001085, 10.1079/WPS2005108]
   Bilgili SF, 2006, J APPL POULTRY RES, V15, P433, DOI 10.1093/japr/15.3.433
   Bizeray D, 2002, POULTRY SCI, V81, P767, DOI 10.1093/ps/81.6.767
   Botner A, 2010, EFSA J, V8, DOI 10.2903/j.efsa.2010.1666
   Brickett KE, 2007, POULTRY SCI, V86, P2117, DOI 10.1093/ps/86.10.2117
   Butzen FM, 2013, J APPL POULTRY RES, V22, P251, DOI 10.3382/japr.2012-00639
   Campo JL, 2005, POULTRY SCI, V84, P1004, DOI 10.1093/ps/84.7.1004
   Cavusoglu E, 2019, ARCH ANIM BREED, V62, P335, DOI 10.5194/aab-62-335-2019
   Cook ME, 2000, POULTRY SCI, V79, P982, DOI 10.1093/ps/79.7.982
   Dibner JJ, 2007, J APPL POULTRY RES, V16, P126, DOI 10.1093/japr/16.1.126
   Fanatico AC, 2007, POULTRY SCI, V86, P2245, DOI 10.1093/ps/86.10.2245
   Hester PY, 2013, POULTRY SCI, V92, P310, DOI 10.3382/ps.2012-02744
   Huang X, 2018, KOREAN J FOOD SCI AN, V38, P835, DOI 10.5851/kosfa.2018.e2
   Jiao HC, 2014, ANIM PROD SCI, V54, P930, DOI 10.1071/AN13184
   JONES R B, 1980, IRCS (International Research Communications System) Medical Science Library Compendium, V8, P184
   Julian RJ, 2005, VET J, V169, P350, DOI 10.1016/j.tvjl.2004.04.015
   KESTIN SC, 1992, VET REC, V131, P190, DOI 10.1136/vr.131.9.190
   Kiyma Z, 2016, ARCH ANIM BREED, V59, P19, DOI 10.5194/aab-59-19-2016
   Kjaer JB, 2006, POULTRY SCI, V85, P1342, DOI 10.1093/ps/85.8.1342
   Leeson S, 2004, WORLD POULTRY SCI J, V60, P52, DOI [10.1079/WPS20040005, 10.1079/WPS20034]
   Leterrier C, 2008, ANIMAL, V2, P1658, DOI 10.1017/S1751731108002875
   Mayne RK, 2005, WORLD POULTRY SCI J, V61, P256, DOI 10.1079/WPS200458
   Moreira J, 2006, Rev. Bras. Cienc. Avic., V8, P15, DOI 10.1590/S1516-635X2006000100002
   Nagaraj M, 2007, J APPL POULTRY RES, V16, P304, DOI 10.1093/japr/16.3.304
   Neeteson A., 2016, AVIAGENBRIEF, P1
   Nielsen BL, 2004, BRIT POULTRY SCI, V45, P306, DOI 10.1080/00071660410001730798
   Norring M, 2016, APPL ANIM BEHAV SCI, V184, P91, DOI 10.1016/j.applanim.2016.07.012
   Robinson F. E., 1992, Journal of Applied Poultry Research, V1, P33, DOI 10.1093/japr/1.1.33
   Sahraei M., 2014, Biotechnology in Animal Husbandry, V30, P1
   Shao D, 2018, ITAL J ANIM SCI, V17, P698, DOI [10.1080/1828051x.2017.1400414, 10.1080/1828051X.2017.1400414]
   Shim MY, 2012, POULTRY SCI, V91, P1790, DOI 10.3382/ps.2011-01968
   Silvera AM, 2017, POULTRY SCI, V96, P2013, DOI 10.3382/ps/pex023
   Simsek UG, 2009, ACTA VET BRNO, V78, P67, DOI 10.2754/avb200978010067
   Sorensen P, 2000, POULTRY SCI, V79, P864, DOI 10.1093/ps/79.6.864
   Sorin MC, 2013, INDIAN J ANIM SCI, V83, P1084
   Su G, 2000, POULTRY SCI, V79, P1259, DOI 10.1093/ps/79.9.1259
   Swiatkiewicz S, 2017, J ANIM PHYSIOL AN N, V101, pe14, DOI 10.1111/jpn.12630
   Tablante NL, 2003, J APPL POULTRY RES, V12, P53, DOI 10.1093/japr/12.1.53
   Taira K, 2014, J VET MED SCI, V76, P583, DOI 10.1292/jvms.13-0321
   Toscano MJ, 2013, POULTRY SCI, V92, P2251, DOI 10.3382/ps.2012-02904
   Tuijl, 2014, 68 AV ROSS
   van Emous RA, 2014, APPL ANIM BEHAV SCI, V150, P44, DOI 10.1016/j.applanim.2013.10.005
   van Emous RA, 2015, APPL ANIM BEHAV SCI, V168, P45, DOI 10.1016/j.applanim.2015.04.005
   Velleman SG, 2000, POULTRY SCI, V79, P985, DOI 10.1093/ps/79.7.985
   Venalainen E, 2006, BRIT POULTRY SCI, V47, P301, DOI 10.1080/00071660600741776
   Ventura BA, 2010, POULTRY SCI, V89, P1574, DOI 10.3382/ps.2009-00576
   Ventura BA, 2012, PLOS ONE, V7, DOI 10.1371/journal.pone.0029826
   Weeks CA, 2000, APPL ANIM BEHAV SCI, V67, P111, DOI 10.1016/S0168-1591(99)00102-1
   Yang HM, 2016, J INTEGR AGR, V15, P1825, DOI 10.1016/S2095-3119(15)61234-5
   Yildirim M, 2017, BRAZ J POULTRY SCI, V19, P355, DOI 10.1590/1806-9061-2016-0402
   Zhao JP, 2012, POULTRY SCI, V91, P1775, DOI 10.3382/ps.2011-02058
NR 63
TC 5
Z9 5
U1 2
U2 9
PU TAYLOR & FRANCIS LTD
PI ABINGDON
PA 2-4 PARK SQUARE, MILTON PARK, ABINGDON OR14 4RN, OXON, ENGLAND
SN 0007-1668
EI 1466-1799
J9 BRIT POULTRY SCI
JI Br. Poult. Sci.
PD MAR 4
PY 2022
VL 63
IS 2
BP 99
EP 107
DI 10.1080/00071668.2021.1949696
EA SEP 2021
PG 9
WC Agriculture, Dairy & Animal Science
WE Science Citation Index Expanded (SCI-EXPANDED)
SC Agriculture
GA ZU4DJ
UT WOS:000695344000001
PM 34190637
DA 2023-07-12
ER

PT J
AU Kerschbaum, S
   Wegrostek, C
   Riegel, E
   Czerny, T
AF Kerschbaum, Sarah
   Wegrostek, Christina
   Riegel, Elisabeth
   Czerny, Thomas
TI Senescence in a cell culture model for burn wounds
SO EXPERIMENTAL AND MOLECULAR PATHOLOGY
LA English
DT Article
DE Senescence; Burn wounds; In vitro model; Burn wound progression; Heat
   shock response
ID HEAT-SHOCK PROTEINS; INFLAMMATORY RESPONSE; ANIMAL RESEARCH; STRESS;
   APOPTOSIS; TISSUE; FIBROBLASTS; ACTIVATION; EXPRESSION; INDUCTION
AB Thermal injuries cause severe damage on the cellular and tissue level and are considered especially challenging in the clinical routine. Complex interactions of different cell types and pathways dictate the formation of burn wounds. Thus, complications like burn wound progression, where so far viable tissue becomes necrotic and the size and depth of the wound increases, are difficult to explain, mainly due to the lack of simple model systems. We tested the behavior of human fibroblasts after heat treatment. A prominent response of the cells is to activate the heat shock response (HSR), which is one of the primary emergency mechanisms of the cell to proteotoxic stress factors such as heat. However, after a powerful but not lethal heat shock we observed a delayed activation of the HSR. Extending this model system, we further investigated these static cells and observed the emergence of senescent cells. In particular, the cells became beta-galactosidase positive, increased p16 levels and developed a senescence-associated secretory phenotype (SASP). The secretion of cytokines like IL-6 is reminiscent of burn wounds and generates a bystander effect in so far non-senescent cells. In agreement with burn wounds, a wave of cytokine secretion enhanced by invading immune cells could explain complications like burn wound progression. A simple cell culture model can thus be applied for the analysis of highly complex conditions in human tissues.
C1 [Kerschbaum, Sarah; Wegrostek, Christina; Riegel, Elisabeth; Czerny, Thomas] Univ Appl Sci, Dept Appl Life Sci, FH Campus Wien,Helmut Qualtinger Gasse 2, A-1030 Vienna, Austria.
RP Czerny, T (通讯作者)，Univ Appl Sci, Dept Appl Life Sci, FH Campus Wien,Helmut Qualtinger Gasse 2, A-1030 Vienna, Austria.
EM Thomas.czerny@fh-campuswien.ac.at
OI Riegel, Elisabeth/0000-0002-1267-7073
FU Austrian Science Fund (FWF) [P25086-B19]; City of Vienna (MA23-project)
   [18-18]; Austrian Research Promotion Agency (FFG) [839053]
FX The work was supported by the Austrian Science Fund (FWF, grant
   P25086-B19), by the City of Vienna (MA23-project 18-18) and the Austrian
   Research Promotion Agency (FFG, grant 839053).
CR Abdullahi A, 2014, CELL MOL LIFE SCI, V71, P3241, DOI 10.1007/s00018-014-1612-5
   Acosta JC, 2008, CELL, V133, P1006, DOI 10.1016/j.cell.2008.03.038
   Adelman K, 2005, MOL CELL, V17, P103, DOI 10.1016/j.molcel.2004.11.028
   Agay D, 2008, EUR CYTOKINE NETW, V19, P1, DOI 10.1684/ecn.2008.0113
   BALER R, 1993, MOL CELL BIOL, V13, P2486, DOI 10.1128/MCB.13.4.2486
   Bebarta V, 2003, ACAD EMERG MED, V10, P684, DOI 10.1197/aemj.10.6.684
   Bellmann K, 2010, CELL STRESS CHAPERON, V15, P101, DOI 10.1007/s12192-009-0126-9
   Ben-Porath I, 2005, INT J BIOCHEM CELL B, V37, P961, DOI 10.1016/j.biocel.2004.10.013
   BHUYAN BK, 1977, CANCER RES, V37, P3780
   Bohr S, 2013, P NATL ACAD SCI USA, V110, P3513, DOI 10.1073/pnas.1214099110
   BOSSINK AWJ, 1995, BLOOD, V86, P3841, DOI 10.1182/blood.V86.10.3841.bloodjournal86103841
   Bracken MB, 2009, J ROY SOC MED, V102, P120, DOI 10.1258/jrsm.2008.08k033
   Campelo Ana Paula Bomfim Soares, 2011, Acta Cir. Bras., V26, P38, DOI 10.1590/S0102-86502011000700008
   Campisi J, 2013, ANNU REV PHYSIOL, V75, P685, DOI 10.1146/annurev-physiol-030212-183653
   Carpentier G, 2010, P IMAGEJ US DEV C, P238
   Childs BG, 2014, EMBO REP, V15, P1139, DOI 10.15252/embr.201439245
   Collado M, 2007, CELL, V130, P223, DOI 10.1016/j.cell.2007.07.003
   Coppe JP, 2010, ANNU REV PATHOL-MECH, V5, P99, DOI 10.1146/annurev-pathol-121808-102144
   Coppe JP, 2008, PLOS BIOL, V6, P2853, DOI 10.1371/journal.pbio.0060301
   Crabbe JC, 1999, SCIENCE, V284, P1670, DOI 10.1126/science.284.5420.1670
   De Wever B., 2015, APPL IN VITRO TOXICO, V1, P26, DOI 10.1089/aivt.2014.0010
   Demaria M, 2014, DEV CELL, V31, P722, DOI 10.1016/j.devcel.2014.11.012
   DIMRI GP, 1995, P NATL ACAD SCI USA, V92, P9363, DOI 10.1073/pnas.92.20.9363
   Duque GA, 2014, FRONT IMMUNOL, V5, P1, DOI 10.3389/fimmu.2014.00491
   EGUSA K, 1995, LARYNGOSCOPE, V105, P708, DOI 10.1288/00005537-199507000-00007
   El-Noor MMA, 2017, J FORENSIC LEG MED, V52, P148, DOI 10.1016/j.jflm.2017.09.001
   Ellis S, 2018, CURR DERMATOL REP, V7, P350, DOI 10.1007/s13671-018-0234-9
   Finka A, 2015, CELL STRESS CHAPERON, V20, P605, DOI 10.1007/s12192-015-0583-2
   Finka A, 2011, CELL STRESS CHAPERON, V16, P15, DOI 10.1007/s12192-010-0216-8
   Grunwald TB, 2008, PLAST RECONSTR SURG, V121, p311E, DOI 10.1097/PRS.0b013e318172ae1f
   HAYFLICK L, 1965, EXP CELL RES, V37, P614, DOI 10.1016/0014-4827(65)90211-9
   Hewitt G, 2013, METHODS MOL BIOL, V1048, P31, DOI 10.1007/978-1-62703-556-9_4
   Hohn A, 2010, FREE RADICAL BIO MED, V48, P1100, DOI 10.1016/j.freeradbiomed.2010.01.030
   Hur J, 2015, ANN LAB MED, V35, P105, DOI 10.3343/alm.2015.35.1.105
   Itahana Koji, 2013, Methods Mol Biol, V965, P143, DOI 10.1007/978-1-62703-239-1_8
   JACKSON DM, 1953, BRIT J SURG, V40, P588, DOI 10.1002/bjs.18004016413
   JACKSON DMG, 1969, J TRAUM, V9, P839, DOI 10.1097/00005373-196910000-00003
   Johnson R Michael, 2003, Adv Skin Wound Care, V16, P178, DOI 10.1097/00129334-200307000-00010
   Jun JI, 2010, NAT CELL BIOL, V12, P676, DOI 10.1038/ncb2070
   Kampinga HH, 2009, CELL STRESS CHAPERON, V14, P105, DOI 10.1007/s12192-008-0068-7
   Karim AS, 2019, WOUND REPAIR REGEN, V27, P150, DOI 10.1111/wrr.12692
   Khan VR, 2002, CELL STRESS CHAPERON, V7, P73, DOI 10.1379/1466-1268(2002)007<0073:TEOHOT>2.0.CO;2
   KHANDJIAN EW, 1983, MOL CELL BIOL, V3, P1
   Kilkenny C, 2009, PLOS ONE, V4, DOI 10.1371/journal.pone.0007824
   KIM DH, 1995, P NATL ACAD SCI USA, V92, P2126, DOI 10.1073/pnas.92.6.2126
   Kortlever RM, 2006, NAT CELL BIOL, V8, P877, DOI 10.1038/ncb1448
   Krizhanovsky V, 2008, CELL, V134, P657, DOI 10.1016/j.cell.2008.06.049
   Krtolica A, 2001, P NATL ACAD SCI USA, V98, P12072, DOI 10.1073/pnas.211053698
   Kruse DE, 2008, PHYS MED BIOL, V53, P3641, DOI 10.1088/0031-9155/53/13/017
   Kuilman T, 2008, CELL, V133, P1019, DOI 10.1016/j.cell.2008.03.039
   Lateef Z, 2019, INT J MOL SCI, V20, DOI 10.3390/ijms20030538
   Lee BY, 2006, AGING CELL, V5, P187, DOI 10.1111/j.1474-9726.2006.00199.x
   McMillan DR, 1998, J BIOL CHEM, V273, P7523, DOI 10.1074/jbc.273.13.7523
   Mercier PA, 1999, J CELL SCI, V112, P2765
   MORIMOTO RI, 1993, SCIENCE, V259, P1409, DOI 10.1126/science.8451637
   Nelson G, 2012, AGING CELL, V11, P345, DOI 10.1111/j.1474-9726.2012.00795.x
   Nelsons G, 2018, MECH AGEING DEV, V170, P30, DOI 10.1016/j.mad.2017.08.005
   Nguyen Deborah G, 2017, Drug Discov Today Technol, V23, P37, DOI 10.1016/j.ddtec.2017.03.001
   Nielson CB, 2017, J BURN CARE RES, V38, pE469, DOI 10.1097/BCR.0000000000000355
   O'Connell-Rodwell CE, 2004, FASEB J, V18, P264, DOI 10.1096/fj.03-0585com
   Orman MA, 2011, CYTOKINE, V55, P362, DOI 10.1016/j.cyto.2011.05.010
   Ortner V, 2015, CELL STRESS CHAPERON, V20, P277, DOI 10.1007/s12192-014-0540-5
   Pound P, 2004, BMJ-BRIT MED J, V328, P514, DOI 10.1136/bmj.328.7438.514
   Purschke M, 2010, J INVEST DERMATOL, V130, P86, DOI 10.1038/jid.2009.205
   Rauser CL, 2006, AGEING RES REV, V5, P14, DOI 10.1016/j.arr.2005.06.003
   Ravat F., 2011, PATHOL BIOL, V59, pE63, DOI [10.1016/j.patbio.2009.12.001, 10.1016/j. patbio.2009.12.001, DOI 10.1016/J.PATBIO.2009.12.001]
   Rawlingson A, 2003, BURNS, V29, P631, DOI 10.1016/S0305-4179(03)00079-2
   Richter K, 2010, MOL CELL, V40, P253, DOI 10.1016/j.molcel.2010.10.006
   Roos RS, 1997, J BIOL CHEM, V272, P17251, DOI 10.1074/jbc.272.28.17251
   Fernandez-Fernandez MR, 2017, FEBS LETT, V591, P2648, DOI 10.1002/1873-3468.12751
   Rowan MP, 2015, CRIT CARE, V19, DOI 10.1186/s13054-015-0961-2
   Sadagopan S, 2012, ONCOGENE, V31, P4835, DOI 10.1038/onc.2011.648
   Sawant KV, 2016, SCI REP-UK, V6, DOI 10.1038/srep33123
   Schindelin J, 2012, NAT METHODS, V9, P676, DOI [10.1038/NMETH.2019, 10.1038/nmeth.2019]
   SCHRODER H, 1993, EMBO J, V12, P4137, DOI 10.1002/j.1460-2075.1993.tb06097.x
   Schwacha MG, 2010, J SURG RES, V158, P112, DOI 10.1016/j.jss.2008.07.034
   SEVITT S, 1949, J PATHOL BACTERIOL, V61, P427, DOI 10.1002/path.1700610313
   Shelton DN, 1999, CURR BIOL, V9, P939, DOI 10.1016/S0960-9822(99)80420-5
   Singer AJ, 2017, J BURN CARE RES, V38, pE605, DOI 10.1097/BCR.0000000000000538
   Spriggs KA, 2010, MOL CELL, V40, P228, DOI 10.1016/j.molcel.2010.09.028
   Stanojcic M, 2018, SURG INFECT, V19, P168, DOI 10.1089/sur.2017.288
   Steurer C, 2018, PLOS ONE, V13, DOI 10.1371/journal.pone.0209077
   Sun XM, 2018, CHROMOSOMA, V127, P175, DOI 10.1007/s00412-018-0659-8
   Tamassia N, 2018, EUR J CLIN INVEST, V48, DOI 10.1111/eci.12952
   Torok Z, 2014, BBA-BIOMEMBRANES, V1838, P1594, DOI 10.1016/j.bbamem.2013.12.015
   Tsuda Y, 2004, J LEUKOCYTE BIOL, V76, P368, DOI 10.1189/jlb.1203645
   UGUCCIONI M, 1995, EUR J IMMUNOL, V25, P64, DOI 10.1002/eji.1830250113
   Velichko AK, 2015, NUCLEIC ACIDS RES, V43, P6309, DOI 10.1093/nar/gkv573
   Velichko AK, 2013, CELL MOL LIFE SCI, V70, P4229, DOI 10.1007/s00018-013-1348-7
   VIDAIR CA, 1988, RADIAT RES, V116, P157, DOI 10.2307/3577486
   Vo LT, 1998, BURNS, V24, P319, DOI 10.1016/S0305-4179(98)00028-X
   Vogt L, 2016, PLOS BIOL, V14, DOI 10.1371/journal.pbio.2000598
   Vonbrull M, 2018, MOL BIOTECHNOL, V60, P339, DOI 10.1007/s12033-018-0058-7
   WEBERMATTHIESEN K, 1990, J INVEST DERMATOL, V95, P83, DOI 10.1111/1523-1747.ep12874002
   WILLIAMS GC, 1957, EVOLUTION, V11, P398, DOI 10.1111/j.1558-5646.1957.tb02911.x
   Woodley DT, 2017, DERMATOL CLIN, V35, P95, DOI 10.1016/j.det.2016.07.004
   Xiao MJ, 2014, ACAD EMERG MED, V21, P383, DOI 10.1111/acem.12352
   YOST HJ, 1986, CELL, V45, P185, DOI 10.1016/0092-8674(86)90382-X
   Zimmermann M, 2016, SCI REP-UK, V6, DOI 10.1038/srep19674
NR 99
TC 2
Z9 2
U1 1
U2 5
PU ACADEMIC PRESS INC ELSEVIER SCIENCE
PI SAN DIEGO
PA 525 B ST, STE 1900, SAN DIEGO, CA 92101-4495 USA
SN 0014-4800
EI 1096-0945
J9 EXP MOL PATHOL
JI Exp. Mol. Pathol.
PD OCT
PY 2021
VL 122
AR 104674
DI 10.1016/j.yexmp.2021.104674
EA SEP 2021
PG 10
WC Pathology
WE Science Citation Index Expanded (SCI-EXPANDED)
SC Pathology
GA UY0AO
UT WOS:000701196700011
PM 34437877
OA hybrid
DA 2023-07-12
ER

PT J
AU Zhang, CX
   Jia, S
   Huang, JL
   Peng, HC
   Zhang, J
   Liu, LB
   Zhang, W
   Xin, HB
   Wang, XL
AF Zhang, Chuxi
   Jia, Shuang
   Huang, Jinlong
   Peng, Haichuan
   Zhang, Jiao
   Liu, Lubing
   Zhang, Wei
   Xin, Hongbo
   Wang, Xiaolei
TI A carbonized wormwood modified photothermal microneedle patch for the
   repair of damaged skeletal muscles
SO JOURNAL OF MATERIALS CHEMISTRY B
LA English
DT Article
ID ACCURATE; DELIVERY; INJURY
AB In this study, we aimed to achieve an efficient repair of damaged skeletal muscles using polyvinyl alcohol (PVA) soluble microneedle patches (MNP) loaded with carbonized wormwood and prostaglandin E2 (inflammatory factors). The introduction of carbonized wormwood imparted the MNP with near-infrared light heating characteristics that improved the efficiency of prostaglandin E2 delivery while also promoting circulation in the damaged muscle area. Our experimental results showed that, compared with the classical moxibustion treatment, the system could more quickly restore muscle strength and the cross-sectional area of muscle bundle fibers in a mouse model of muscular injury. In addition, it could also successfully induce the proliferation and differentiation of muscle stem cells to effectively repair injured muscle tissues. Above all, this light-controlled photothermal MN (microneedle) drug-delivery system avoided the common problems of traditional moxibustion such as large levels of smoke, slow efficacy and risk of scalding. Collectively, we put forward a safe, accurate and efficient approach for skeletal muscle damage treatment using carbonized wormwood.
C1 [Zhang, Chuxi; Liu, Lubing] Nanchang Univ, Clin Med Coll 1, Nanchang 330088, Jiangxi, Peoples R China.
   [Jia, Shuang; Huang, Jinlong; Peng, Haichuan; Zhang, Jiao; Zhang, Wei; Xin, Hongbo; Wang, Xiaolei] Nanchang Univ, Natl Engn Res Ctr Bioengn Drugs & Technol, Inst Translat Med, Nanchang 330088, Jiangxi, Peoples R China.
   [Wang, Xiaolei] Nanchang Univ, Coll Chem, Nanchang 330088, Jiangxi, Peoples R China.
C3 Nanchang University; Nanchang University; Nanchang University
RP Wang, XL (通讯作者)，Nanchang Univ, Natl Engn Res Ctr Bioengn Drugs & Technol, Inst Translat Med, Nanchang 330088, Jiangxi, Peoples R China.; Wang, XL (通讯作者)，Nanchang Univ, Coll Chem, Nanchang 330088, Jiangxi, Peoples R China.
EM wangxiaolei@ncu.edu.cn
OI Zhang, Chuxi/0000-0002-7480-9908
FU National Natural Science Foundation of China [31860263]; Science
   Foundation of Jiangxi Provincial Department of Education [20161ACB21002,
   20165BCB19002]; Nanchang University Seed Grant for Biomedicine
FX This work was supported by the National Natural Science Foundation of
   China (No. 31860263 to Xiaolei Wang), the Science Foundation of Jiangxi
   Provincial Department of Education (20161ACB21002 and 20165BCB19002 to
   Xiaolei Wang), and the Nanchang University Seed Grant for Biomedicine.
CR An SM, 2018, ACTA BIOMATER, V67, P238, DOI 10.1016/j.actbio.2017.11.050
   Blanc RS, 2020, NAT COMMUN, V11, DOI 10.1038/s41467-020-17620-8
   Brotto M., 2015, CELL CYCLE, V14, P1026520
   Chen FQ, 2020, COMPLEMENT THER CLIN, V39, DOI 10.1016/j.ctcp.2020.101130
   Dong G.X., 2020, SCI ADV, V6, P7260
   Fernandes, 2019, RECENT PAT DRUG DELI, V12, P238
   Fernandes Tiago Lazzaretti, 2011, Rev. bras. ortop., V46, P247, DOI [10.1590/S0102-36162011000300003, 10.1016/S2255-4971(15)30190-7]
   Ho ATV, 2017, P NATL ACAD SCI USA, V114, P6675, DOI 10.1073/pnas.1705420114
   Huk I., 2002, EUR SURG, V34, P83
   HURME T, 1991, MED SCI SPORT EXER, V23, P801
   Jarvinen TAH, 2007, BEST PRACT RES CL RH, V21, P317, DOI 10.1016/j.berh.2006.12.004
   Johnny, 2009, CLIN SPORTS MED, V28, P1
   Jung-Hwan, 2020, HUM VACC IMMUNOTHER, V17, P1
   Laura, 2020, ACS APPL BIO MATER, V3, P5375
   Lee IC, 2015, J MATER CHEM B, V3, P276, DOI 10.1039/c4tb01555j
   Liang K, 2019, J MATER CHEM B, V7, P3775, DOI 10.1039/c9tb00485h
   Lyu ZX, 2021, CHIN J INTEGR MED, V27, P141, DOI 10.1007/s11655-019-3170-z
   MacLean S, 2012, STEM CELLS INT, V2012, DOI 10.1155/2012/282348
   Moyuan, 2020, NANOSCALE, V12, P16724
   Murphy MM, 2011, DEVELOPMENT, V138, P3625, DOI 10.1242/dev.064162
   Palla AR, 2021, SCIENCE, V371, P483, DOI 10.1126/science.abc8059
   Peng HC, 2021, J MATER CHEM B, V9, P421, DOI 10.1039/d0tb01547d
   Peng HC, 2020, APPL MATER TODAY, V19, DOI 10.1016/j.apmt.2019.100577
   Prausnitz MR, 2020, CURR OPIN VIROL, V41, P68, DOI 10.1016/j.coviro.2020.05.005
   Sicari BM, 2015, J MATER CHEM B, V3, P7881, DOI 10.1039/c5tb01714a
   Tidball JG, 2011, COMPR PHYSIOL, V1, P2029, DOI 10.1002/cphy.c100092
   Wu MX, 2020, MAT SCI ENG C-MATER, V117, DOI 10.1016/j.msec.2020.111299
   Xu QN, 2020, J MATER CHEM B, V8, P4331, DOI 10.1039/d0tb00105h
   Yang G, 2019, ACS NANO, V13, P4354, DOI 10.1021/acsnano.8b09573
   Yousuf Y, 2020, STEM CELL RES THER, V11, DOI 10.1186/s13287-019-1480-x
   Yu WJ, 2017, J MATER CHEM B, V5, P9507, DOI 10.1039/c7tb02236k
   Zhen, 2017, ACS NANO, V11, P9223
NR 32
TC 3
Z9 3
U1 15
U2 65
PU ROYAL SOC CHEMISTRY
PI CAMBRIDGE
PA THOMAS GRAHAM HOUSE, SCIENCE PARK, MILTON RD, CAMBRIDGE CB4 0WF, CAMBS,
   ENGLAND
SN 2050-750X
EI 2050-7518
J9 J MATER CHEM B
JI J. Mat. Chem. B
PD OCT 6
PY 2021
VL 9
IS 38
BP 8014
EP 8020
DI 10.1039/d1tb00610j
EA SEP 2021
PG 7
WC Materials Science, Biomaterials
WE Science Citation Index Expanded (SCI-EXPANDED)
SC Materials Science
GA WB9UT
UT WOS:000692202700001
PM 34477628
DA 2023-07-12
ER

PT J
AU Berger, MM
   Binz, PA
   Roux, C
   Charriere, M
   Scaletta, C
   Raffoul, W
   Applegate, LA
   Pantet, O
AF Berger, Mette M.
   Binz, Pierre-Alain
   Roux, Clothilde
   Charriere, Melanie
   Scaletta, Corinne
   Raffoul, Wassim
   Applegate, Lee Ann
   Pantet, Olivier
TI Exudative glutamine losses contribute to high needs after burn injury
SO JOURNAL OF PARENTERAL AND ENTERAL NUTRITION
LA English
DT Article
DE amino acid; metabolism; nutrition; protein; wound healing
ID SUPPLEMENTED PARENTERAL-NUTRITION; CRITICALLY-ILL PATIENTS; AMINO-ACIDS;
   ENTERAL GLUTAMINE; DOUBLE-BLIND; ARGININE; METAANALYSIS; METABOLISM;
   MORTALITY; IMPROVES
AB Background Burnpatients characteristically have increased energy, glucose, and protein requirements. Glutamine supplementation is strongly recommended during early-phase treatment and is associated with improved immunity, wound healing, and reduced mortality. This study evaluated if early burn exudative losses might contribute to higher supplementation needs. Methods Patients admitted to the burn intensive care unit (ICU) had exudate collection from tight bandages applied to arms or legs during the first week (exudate aliquot twice daily). Seven amino acids (alanine, arginine, cystEine, glutamine, leucine, lysine, and methionine) were quantified by liquid chromatography-mass spectrometry. Descriptive analysis of all results is provided as median and interquartile range or in value ranges. Results Eleven patients aged 19-77 years, presenting with burns on 18%-70% of the body surface, with a median simplified acute physiology score II of 33 (range, 16-56) were included during the study period. The highest amino acid losses were observed during the first 3 days with an important interpatient and intrapatient variability. Glutamine and alanine losses were highest, followed by leucine and lysine in all patients; amino acid exudate concentrations were in the range of normal plasma concentrations and were stable over time. Total glutamine losses were correlated to the burned surface (r(2) = 0.552, P = .012), but not to enteral glutamine supplements. Conclusions The study shows significant exudative losses during early-stage burn recovery and particularly for glutamine and alanine. Glutamine loss generally decreased with wound closure, the subsequent decline of exudation, and the evolving size of burn surfaces.
C1 [Berger, Mette M.; Charriere, Melanie; Pantet, Olivier] Lausanne Univ Hosp CHUV, Serv Adult Intens Care, Lausanne, Switzerland.
   [Binz, Pierre-Alain; Roux, Clothilde] Lausanne Univ Hosp CHUV, Clin Chem Lab, Lausanne, Switzerland.
   [Scaletta, Corinne; Raffoul, Wassim; Applegate, Lee Ann] Lausanne Univ Hosp, Dept Musculoskeletal Med, Unit Regenerat Therapy, Serv Plast Reconstruct & Hand Surg, Lausanne, Switzerland.
C3 University of Lausanne; Centre Hospitalier Universitaire Vaudois (CHUV);
   University of Lausanne; Centre Hospitalier Universitaire Vaudois (CHUV);
   University of Lausanne; Centre Hospitalier Universitaire Vaudois (CHUV)
RP Berger, MM (通讯作者)，Lausanne Univ Hosp CHUV, Serv Adult Intens Care, Lausanne, Switzerland.
EM mette.berger@chuv.ch
RI BERGER, Mette/AAF-1284-2020
OI BERGER, Mette/0000-0001-5427-1648; Binz,
   Pierre-Alain/0000-0002-0045-7698; raffoul, wassim/0000-0002-3524-0077;
   Laurent-Applegate, Lee/0000-0002-7346-9921
CR Barrett LW, 2019, BURNS TRAUMA, V7, DOI 10.1186/s41038-019-0163-2
   Baudoin J, 2016, PRS-GLOB OPEN, V4, DOI 10.1097/GOX.0000000000001117
   Berger MM, 2016, CURR OPIN CRIT CARE, V22, P285, DOI 10.1097/MCC.0000000000000323
   BERRY TH, 1962, J ANIM SCI, V21, P558, DOI 10.2527/jas1962.213558x
   Bollhalder L, 2013, CLIN NUTR, V32, P213, DOI 10.1016/j.clnu.2012.11.003
   Bongers T, 2007, CRIT CARE MED, V35, pS545, DOI 10.1097/01.CCM.0000279193.23737.06
   Coudray-Lucas C, 2000, CRIT CARE MED, V28, P1772, DOI 10.1097/00003246-200006000-00012
   Debats IBJG, 2009, J BURN CARE RES, V30, P417, DOI 10.1097/BCR.0b013e3181a28c15
   Forjuoh SN, 2006, BURNS, V32, P529, DOI 10.1016/j.burns.2006.04.002
   Furst P, 1994, New Horiz, V2, P215
   Garrel D, 2003, CRIT CARE MED, V31, P2444, DOI 10.1097/01.CCM.0000084848.63691.1E
   Gonzalez MR, 2016, MSPHERE, V1, DOI 10.1128/mSphere.00111-15
   Griffiths RD, 2002, NUTRITION, V18, P546, DOI 10.1016/S0899-9007(02)00817-1
   Heyland Daren K, 2017, Scars Burn Heal, V3, p2059513117745241, DOI 10.1177/2059513117745241
   Jafari P, 2018, CLIN NUTR, V37, P958, DOI 10.1016/j.clnu.2017.03.028
   Kadowaki M, 2003, J NUTR, V133, p2052S, DOI 10.1093/jn/133.6.2052S
   Kohl JB, 2019, BRIT J PHARMACOL, V176, P554, DOI 10.1111/bph.14464
   Kuhn KS, 1996, JPEN-PARENTER ENTER, V20, P292, DOI 10.1177/0148607196020004292
   Lenders CM, 2009, EUR J CLIN NUTR, V63, P1433, DOI 10.1038/ejcn.2009.110
   Lin JJ, 2013, BURNS, V39, P565, DOI 10.1016/j.burns.2012.11.008
   Moore FA, 2017, NUTR CLIN PRACT, V32, p121S, DOI 10.1177/0884533616687502
   Newsholme P, 2003, CELL BIOCHEM FUNCT, V21, P1, DOI 10.1002/cbf.1003
   Pantet O, 2016, Ann Burns Fire Disasters, V29, P123
   Pantet O, 2019, CLIN NUTR, V38, P246, DOI 10.1016/j.clnu.2018.01.025
   Pantet O, 2017, CLIN NUTR, V36, P818, DOI 10.1016/j.clnu.2016.05.007
   Pattanshetti VM, 2009, INDIAN J SURG, V71, P193, DOI 10.1007/s12262-009-0056-x
   Peck M, 2013, BURNS, V39, P1054, DOI 10.1016/j.burns.2013.04.010
   Rousseau AF, 2013, CLIN NUTR, V32, P497, DOI 10.1016/j.clnu.2013.02.012
   Singer P, 2019, CLIN NUTR, V38, P48, DOI 10.1016/j.clnu.2018.08.037
   Stehle P, 2017, CLIN NUTR ESPEN, V17, P75, DOI 10.1016/j.clnesp.2016.09.007
   van Zanten ARH, 2015, CRIT CARE, V19, DOI 10.1186/s13054-015-1002-x
   Wijnands KAP, 2015, NUTRIENTS, V7, P1426, DOI 10.3390/nu7031426
   Wischmeyer PE, 2007, CRIT CARE MED, V35, pS541, DOI 10.1097/01.CCM.0000278064.32780.D3
   Wischmeyer PE, 2019, NUTR CLIN PRACT, V34, P681, DOI 10.1002/ncp.10362
   Wischmeyer PE, 2014, CRIT CARE, V18, DOI 10.1186/cc13836
   Wu GY, 2009, AMINO ACIDS, V37, P153, DOI 10.1007/s00726-008-0210-y
   Zhou YP, 2003, JPEN-PARENTER ENTER, V27, P241, DOI 10.1177/0148607103027004241
NR 37
TC 4
Z9 6
U1 2
U2 4
PU WILEY
PI HOBOKEN
PA 111 RIVER ST, HOBOKEN 07030-5774, NJ USA
SN 0148-6071
EI 1941-2444
J9 JPEN-PARENTER ENTER
JI J. Parenter. Enter. Nutr.
PD MAY
PY 2022
VL 46
IS 4
BP 782
EP 788
DI 10.1002/jpen.2227
EA SEP 2021
PG 7
WC Nutrition & Dietetics
WE Science Citation Index Expanded (SCI-EXPANDED)
SC Nutrition & Dietetics
GA 1M5AM
UT WOS:000693231400001
PM 34288001
OA Green Published, hybrid
DA 2023-07-12
ER

PT J
AU Song, JQ
   Clark, A
   Wade, CE
   Wolf, SE
AF Song, Juquan
   Clark, Audra
   Wade, Charles E.
   Wolf, Steven E.
TI Skeletal muscle wasting after a severe burn is a consequence of cachexia
   and sarcopenia
SO JOURNAL OF PARENTERAL AND ENTERAL NUTRITION
LA English
DT Review
DE cachexia; immobilization; muscle atrophy; sarcopenia; thermal injury
ID PROTEIN-SYNTHESIS; GENE-EXPRESSION; EXERCISE; OXANDROLONE; INJURY;
   ACTIVATION; OLDER; REHABILITATION; INFLAMMATION; PROTEOLYSIS
AB Muscle wasting is common and persistent in severely burned patients, worsened by immobilization during treatment. In this review, we posit two major phenotypes of muscle wasting after severe burn, cachexia and sarcopenia, each with distinguishing characteristics to result in muscle atrophy; these characteristics are also likely present in other critically ill populations. An online search was conducted from the PubMed database and other available online resources and we manually extracted published articles in a systematic mini review. We describe the current definitions and characteristics of cachexia and sarcopenia and relate these to muscle wasting after severe burn. We then discuss these putative mechanisms of muscle atrophy in this condition. Severe burn and immobilization have distinctive patterns in mediating muscle wasting and muscle atrophy. In considering these two pathological phenotypes (cachexia and sarcopenia), we propose two independent principal causes and mechanisms of muscle mass loss after burns: (1) inflammation-induced cachexia, leading to proteolysis and protein degradation, and (2) sarcopenia/immobility that signals inhibition of expected increases in protein synthesis in response to protein loss. Because both are present following severe burn, these should be considered independently in devising treatments. Discussing cachexia and sarcopenia as independent mechanisms of severe burn-initiated muscle wasting is explored. Recognition of these associated mechanisms will likely improve outcomes.
C1 [Song, Juquan; Wolf, Steven E.] Univ Texas Med Branch, Dept Surg, 301 Univ Blvd, Galveston, TX 77555 USA.
   [Clark, Audra] Univ Texas Southwestern Med Ctr Dallas, Dept Surg, Dallas, TX 75390 USA.
   [Wade, Charles E.] Univ Texas Hlth Sci Ctr Houston, Ctr Translat Injury Res, Houston, TX 77030 USA.
   [Wade, Charles E.] Univ Texas Hlth Sci Ctr Houston, McGovern Med Sch, Dept Surg, Houston, TX 77030 USA.
C3 University of Texas System; University of Texas Medical Branch
   Galveston; University of Texas System; University of Texas Southwestern
   Medical Center Dallas; University of Texas System; University of Texas
   Health Science Center Houston; University of Texas System; University of
   Texas Health Science Center Houston
RP Song, JQ (通讯作者)，Univ Texas Med Branch, Dept Surg, 301 Univ Blvd, Galveston, TX 77555 USA.
EM jusong@utmb.edu
FU U.S. Department of Defense [W81XWH-13-1-0462]; JosephD and Lee Hage
   JamailDistinguished Chair; JamesH. "Red" Duke, Jr. MDDistinguished
   Professorship; John S. DunnFoundation; "Remembering the 15" Research
   Endowment
FX U.S. Department of Defense, Grant/Award Number: W81XWH-13-1-0462;
   JosephD and Lee Hage JamailDistinguished Chair; JamesH. "Red" Duke, Jr.
   MDDistinguished Professorship; John S. DunnFoundation; "Remembering the
   15" Research Endowment
CR American Burn Association, 2021, NATL BURN REPOSITORY
   Argiles JM, 2015, CURR OPIN PHARMACOL, V22, P100, DOI 10.1016/j.coph.2015.04.003
   Attaix Didier, 2008, Curr Opin Support Palliat Care, V2, P262, DOI 10.1097/SPC.0b013e3283196ac2
   Bonaldo P, 2013, DIS MODEL MECH, V6, P25, DOI 10.1242/dmm.010389
   Braun TP, 2011, J EXP MED, V208, P2449, DOI 10.1084/jem.20111020
   Breen L, 2011, NUTR METAB, V8, DOI 10.1186/1743-7075-8-68
   Byrne CA, 2019, PLOS ONE, V14, DOI 10.1371/journal.pone.0222345
   Carosio S, 2011, AGEING RES REV, V10, P35, DOI 10.1016/j.arr.2009.08.001
   CHANCE WT, 1985, J TRAUMA, V25, P501, DOI 10.1097/00005373-198506000-00005
   Chang DW, 1998, SHOCK, V10, P155, DOI 10.1097/00024382-199809000-00001
   Combaret L, 2009, CURR OPIN CLIN NUTR, V12, P37, DOI 10.1097/MCO.0b013e32831b9c31
   Corrick KL, 2015, FRONT PHYSIOL, V6, DOI 10.3389/fphys.2015.00184
   Cruz-Jentoft AJ, 2019, AGE AGEING, V48, P16, DOI 10.1093/ageing/afy169
   Diaz EC, 2015, J TRAUMA ACUTE CARE, V78, P816, DOI 10.1097/TA.0000000000000594
   Dirks ML, 2016, DIABETES, V65, P2862, DOI 10.2337/db15-1661
   Ebner N, 2020, J CACHEXIA SARCOPENI, V11, P274, DOI 10.1002/jcsm.12552
   Evans WJ, 2010, AM J CLIN NUTR, V91, p1123S, DOI 10.3945/ajcn.2010.28608A
   Evans WJ, 2008, CLIN NUTR, V27, P793, DOI 10.1016/j.clnu.2008.06.013
   Everman S, 2016, AM J PHYSIOL-ENDOC M, V311, pE671, DOI 10.1152/ajpendo.00120.2016
   Ferrando AA, 1997, J APPL PHYSIOL, V82, P807, DOI 10.1152/jappl.1997.82.3.807
   Finnerty CC, 2008, MOL MED, V14, P553, DOI 10.2119/2007-00132.Finnerty
   Finnerty CC, 2009, CYTOKINE, V45, P20, DOI 10.1016/j.cyto.2008.10.005
   Fry CS, 2016, J PHYSIOL-LONDON, V594, P5223, DOI 10.1113/JP272520
   Giangregorio L, 2006, J SPINAL CORD MED, V29, P489, DOI 10.1080/10790268.2006.11753898
   Goisser S, 2015, CLIN INTERV AGING, V10, DOI 10.2147/CIA.S82454
   Grounds Miranda D, 2014, Bioarchitecture, V4, P81, DOI 10.4161/bioa.29668
   Hart DW, 2001, ANN SURG, V233, P556, DOI 10.1097/00000658-200104000-00012
   Hart DW, 2000, ANN SURG, V232, P455, DOI 10.1097/00000658-200010000-00001
   Hart DW, 2000, SURGERY, V128, P312, DOI 10.1067/msy.2000.108059
   Jeschke MG, 2008, ANN SURG, V248, P387, DOI 10.1097/SLA.0b013e3181856241
   Julienne CM, 2012, J CACHEXIA SARCOPENI, V3, P265, DOI 10.1007/s13539-012-0071-9
   Kashiwagi S, 2017, SHOCK, V47, P61, DOI 10.1097/SHK.0000000000000729
   Konopka AR, 2010, J GERONTOL A-BIOL, V65, P1201, DOI 10.1093/gerona/glq109
   Lang CH, 2007, AM J PHYSIOL-REG I, V292, pR328, DOI 10.1152/ajpregu.00561.2006
   Ma L, 2019, SHOCK, V51, P569, DOI 10.1097/SHK.0000000000001300
   Martone AM, 2015, CURR PHARM DESIGN, V21, P1715, DOI 10.2174/1381612821666150130122032
   Martyn JAJ, 2006, ANESTHESIOLOGY, V104, P158, DOI 10.1097/00000542-200601000-00022
   Masiero E, 2009, CELL METAB, V10, P507, DOI 10.1016/j.cmet.2009.10.008
   Meng SJ, 2010, INT J MOL SCI, V11, P1509, DOI 10.3390/ijms11041509
   Merritt EK, 2012, J BURN CARE RES, V33, P291, DOI 10.1097/BCR.0b013e3182331e4b
   Morley JE, 2006, AM J CLIN NUTR, V83, P735, DOI 10.1093/ajcn/83.4.735
   Munoz-Canoves P, 2013, FEBS J, V280, P4131, DOI 10.1111/febs.12338
   NEWSOME TW, 1973, ANN SURG, V178, P215, DOI 10.1097/00000658-197308000-00019
   Padfield KE, 2006, J TRAUMA, V61, P280, DOI 10.1097/01.ta.0000230567.56797.6c
   Padfield KE, 2005, P NATL ACAD SCI USA, V102, P5368, DOI 10.1073/pnas.0501211102
   Peck MD, 2011, BURNS, V37, P1087, DOI 10.1016/j.burns.2011.06.005
   Porter C, 2015, EXERC SPORT SCI REV, V43, P34, DOI 10.1249/JES.0000000000000029
   Porter C, 2013, BURNS, V39, P1039, DOI 10.1016/j.burns.2013.03.018
   Randall SM, 2015, BMJ OPEN, V5, DOI 10.1136/bmjopen-2015-009395
   Rodriguez NA, 2011, JPEN-PARENTER ENTER, V35, P704, DOI 10.1177/0148607111417446
   Saeman MR, 2015, J SURG RES, V198, P19, DOI 10.1016/j.jss.2015.05.038
   Sehat A, 2017, SHOCK, V48, P236, DOI 10.1097/SHK.0000000000000846
   Sheffield-Moore M, 1999, J CLIN ENDOCR METAB, V84, P2705, DOI 10.1210/jc.84.8.2705
   Sheffield-Moore M, 2006, J CLIN ENDOCR METAB, V91, P3844, DOI 10.1210/jc.2006-0588
   Shum AMY, 2012, AGING-US, V4, P133, DOI 10.18632/aging.100436
   Song JQ, 2017, J BURN CARE RES, V38, P11, DOI 10.1097/BCR.0000000000000444
   Song JQ, 2015, SHOCK, V44, P479, DOI 10.1097/SHK.0000000000000444
   Su Z, 2015, PLOS ONE, V10, DOI 10.1371/journal.pone.0134511
   Tankisheva E, 2014, ARCH PHYS MED REHAB, V95, P439, DOI 10.1016/j.apmr.2013.09.009
   Tipton KD, 2001, INT J SPORT NUTR EXE, V11, P109, DOI 10.1123/ijsnem.11.1.109
   Tzika AA, 2009, INT J MOL MED, V24, P387, DOI 10.3892/ijmm_00000244
   Volpi E, 2000, J CLIN ENDOCR METAB, V85, P4481, DOI 10.1210/jc.85.12.4481
   Wade CE, 2013, CRIT CARE, V17, DOI 10.1186/cc13048
   Wenz T, 2009, P NATL ACAD SCI USA, V106, P20405, DOI 10.1073/pnas.0911570106
   White CE, 2008, CRIT CARE MED, V36, pS318, DOI 10.1097/CCM.0b013e31817e2d64
   Wolf SE, 2006, J BURN CARE RES, V27, P131, DOI 10.1097/01.BCR.0000202620.55751.4F
   Wolf SE, 2003, ANN SURG, V237, P801, DOI 10.1097/00000658-200306000-00008
   Wu XW, 2010, J SURG RES, V164, pE243, DOI 10.1016/j.jss.2010.08.032
   Wu XW, 2010, BURNS, V36, P905, DOI 10.1016/j.burns.2010.02.003
   Xiao WZ, 2011, J EXP MED, V208, P2581, DOI 10.1084/jem.20111354
NR 70
TC 1
Z9 1
U1 2
U2 5
PU WILEY
PI HOBOKEN
PA 111 RIVER ST, HOBOKEN 07030-5774, NJ USA
SN 0148-6071
EI 1941-2444
J9 JPEN-PARENTER ENTER
JI J. Parenter. Enter. Nutr.
PD NOV
PY 2021
VL 45
IS 8
BP 1627
EP 1633
DI 10.1002/jpen.2238
EA SEP 2021
PG 7
WC Nutrition & Dietetics
WE Science Citation Index Expanded (SCI-EXPANDED)
SC Nutrition & Dietetics
GA XL3HH
UT WOS:000692164500001
PM 34296448
OA Green Published
DA 2023-07-12
ER

PT J
AU Aggarwala, S
   Harish, V
   Roberts, S
   Brady, M
   Lajevardi, S
   Doherty, J
   D'Souza, M
   Haertsch, PA
   Maitz, PKM
   Issler-Fisher, AC
AF Aggarwala, Shivani
   Harish, Varun
   Roberts, Sarah
   Brady, Megan
   Lajevardi, Sepehr
   Doherty, James
   D'Souza, Mario
   Haertsch, Peter A.
   Maitz, Peter K. M.
   Issler-Fisher, Andrea C.
TI Treatment of Partial Thickness Burns: A Prospective, Randomized
   Controlled Trial Comparing Four Routinely Used Burns Dressings in an
   Ambulatory Care Setting
SO JOURNAL OF BURN CARE & RESEARCH
LA English
DT Article
ID 1-PERCENT SILVER SULFADIAZINE; COST-EFFECTIVENESS; AG; MULTICENTER;
   PARALLEL; SAFETY; DEPTH
AB This prospective, randomized controlled trial study compared the effects of four dressings for adult partial thickness burns, focusing on re-epithelialization time and cost effectiveness. Adults with partial thickness burns meeting inclusion criteria were randomized to either Biobrane (TM), Acticoat (TM), Mepilex (R) Ag, or Aquacel (R) Ag. Primary endpoint for analysis was >95% re-epithelialization. Incremental cost-effectiveness ratios were calculated based on dressing costs. Dominance probabilities between treatment arms were calculated from bootstrap resampling trial data. One hunderd thirty-one partial thickness burn wounds in 119 patients were randomized. Adjusting for sex, age, smoking status, burn mechanism, TBSA, and first aid adequacy, Mepilex (R) Ag had a reduced time to re-epithelialization compared to Biobrane (TM) (IRR: 1.26; 95% CI: 1.07-1.48, P < .01). Economic analysis showed that there was a 99%, 71%, and 53% probability that Mepilex (R) Ag dominated (cheaper and more effective) Biobrane (TM), Acticoat (TM), and Aquacel (R) Ag, respectively. Mepilex (R) Ag achieved faster re-epithelialization and better cost effectiveness. Patient satisfaction and comfort seems better with Biobrane (TM) although not reflected within the end outcome of the healed wound. It is the patients' (after extensive education) and clinicians' choice, level of experience, and availability of products in praxis that will guide the decision as to which the product is used individually on which patient.
C1 [Aggarwala, Shivani; Harish, Varun; Roberts, Sarah; Brady, Megan; Lajevardi, Sepehr; Doherty, James; D'Souza, Mario; Haertsch, Peter A.; Maitz, Peter K. M.; Issler-Fisher, Andrea C.] Concord Repatriat Gen Hosp, Burns Unit, Hosp Rd, Concord, NSW 2139, Australia.
   [Aggarwala, Shivani; Harish, Varun; Lajevardi, Sepehr; Haertsch, Peter A.; Maitz, Peter K. M.; Issler-Fisher, Andrea C.] Univ Sydney, Camperdown, NSW, Australia.
   [Maitz, Peter K. M.; Issler-Fisher, Andrea C.] Concord Repatriat Gen Hosp, ANZAC Res Inst, Sydney, NSW, Australia.
C3 Concord Repatriation General Hospital; University of Sydney; Concord
   Repatriation General Hospital; University of Sydney; ANZAC Research
   Institute
RP Aggarwala, S (通讯作者)，Concord Repatriat Gen Hosp, Burns Unit, Hosp Rd, Concord, NSW 2139, Australia.
EM shivani_112@hotmail.com
RI Research Institute, ANZAC/CAE-9030-2022; Maitz, Peter/GQI-2475-2022;
   Ekanayake, Kanchana/P-8817-2016
OI Aggarwala, Shivani/0000-0002-3978-1794; Maitz,
   Peter/0000-0002-8257-7414; Harish, Varun/0000-0002-4332-7682
CR Barret JP, 2000, PLAST RECONSTR SURG, V105, P62, DOI 10.1097/00006534-200001000-00010
   Davies P, 2017, J WOUND CARE, V26, pS1, DOI 10.12968/jowc.2017.26.Sup6a.S1
   DEITCH EA, 1983, J TRAUMA, V23, P895, DOI 10.1097/00005373-198310000-00009
   George R, 2014, AUSTRALAS J DERMATOL, V55, P185, DOI 10.1111/ajd.12101
   GERDING RL, 1988, J TRAUMA, V28, P1265, DOI 10.1097/00005373-198808000-00022
   [龚振华 Gong Zhen-hua], 2009, [中国组织工程研究与临床康复, Journal of Clinical Rehabilitative Tissue Engineering Research], V13, P8373
   Greenwood John E, 2009, Eplasty, V9, pe25
   Harish V, 2019, BURNS, V45, P433, DOI 10.1016/j.burns.2018.09.024
   HEIMBACH D, 1992, WORLD J SURG, V16, P10, DOI 10.1007/BF02067108
   Herndon DN, 2007, TOTAL BURN CARE
   Hop MJ, 2014, WOUND REPAIR REGEN, V22, P436, DOI 10.1111/wrr.12189
   Huang YS, 2007, BURNS, V33, P161, DOI 10.1016/j.burns.2006.06.020
   Jaspers MEH, 2019, BURNS, V45, P261, DOI 10.1016/j.burns.2018.05.015
   Kee EG, 2017, BURNS, V43, P724, DOI 10.1016/j.burns.2016.09.018
   Kee ELG, 2015, BURNS, V41, P946, DOI 10.1016/j.burns.2014.11.005
   Monstrey S, 2008, BURNS, V34, P761, DOI 10.1016/j.burns.2008.01.009
   Oliveira GV, 2005, DERMATOL SURG, V31, P48, DOI 10.1097/00042728-200501000-00010
   Pape SA, 2001, BURNS, V27, P233, DOI 10.1016/S0305-4179(00)00118-2
   Silverstein P, 2011, J BURN CARE RES, V32, P617, DOI 10.1097/BCR.0b013e318236fe31
   Stavrou D, 2011, BURNS, V37, P367, DOI 10.1016/j.burns.2010.10.006
   SULLIVAN T, 1990, Journal of Burn Care and Rehabilitation, V11, P256, DOI 10.1097/00004630-199005000-00014
   Tang HT, 2015, J TRAUMA ACUTE CARE, V78, P1000, DOI 10.1097/TA.0000000000000620
   Torgerson DJ, 1996, BRIT MED J, V312, P35, DOI 10.1136/bmj.312.7022.35
   Tyack Z, 2012, BURNS, V38, P6, DOI 10.1016/j.burns.2011.09.021
   Verbelen J, 2014, BURNS, V40, P416, DOI 10.1016/j.burns.2013.07.008
   Wasiak Jason, 2015, BMJ Clin Evid, V2015
   Wasiak J, 2013, COCHRANE DB SYST REV, DOI 10.1002/14651858.CD002106.pub4
NR 27
TC 6
Z9 6
U1 0
U2 5
PU OXFORD UNIV PRESS
PI OXFORD
PA GREAT CLARENDON ST, OXFORD OX2 6DP, ENGLAND
SN 1559-047X
EI 1559-0488
J9 J BURN CARE RES
JI J. Burn Care Res.
PD SEP-OCT
PY 2021
VL 42
IS 5
BP 934
EP 943
DI 10.1093/jbcr/iraa158
PG 10
WC Critical Care Medicine; Dermatology; Surgery
WE Science Citation Index Expanded (SCI-EXPANDED)
SC General & Internal Medicine; Dermatology; Surgery
GA WE2NN
UT WOS:000705462100013
PM 32930784
DA 2023-07-12
ER

PT J
AU Ambrocio-Ortiz, E
   Perez-Rubio, G
   Ramirez-Venegas, A
   Hernandez-Zenteno, RD
   Paredes-Lopez, A
   Sansores, RH
   Ramirez-Diaz, ME
   Cruz-Vicente, F
   Martinez-Gomez, MD
   Falfan-Valencia, R
AF Ambrocio-Ortiz, Enrique
   Perez-Rubio, Gloria
   Ramirez-Venegas, Alejandra
   Hernandez-Zenteno, Rafael de Jesus
   Paredes-Lopez, Armando
   Sansores, Raul H.
   Ramirez-Diaz, Maria Elena
   Cruz-Vicente, Filiberto
   Martinez-Gomez, Maria de Lourdes
   Falfan-Valencia, Ramces
TI Protective Role of Genetic Variants in HSP90 Genes-Complex in COPD
   Secondary to Biomass-Burning Smoke Exposure and Non-Severe COPD Forms in
   Tobacco Smoking Subjects
SO CURRENT ISSUES IN MOLECULAR BIOLOGY
LA English
DT Article
DE HSP90; SNPs; COPD; biomass-burning; smoking
ID TOLL-LIKE RECEPTORS; INTERSTITIAL LUNG-DISEASE; HEAT-SHOCK PROTEINS;
   CITRULLINATED HSP90; MASTER CHAPERONE; POOR SURVIVAL; CELL-FUNCTION;
   T-CELLS; GP96; EXPRESSION
AB Background: Chronic Obstructive Pulmonary Disease (COPD) is an inflammatory disease characterized by airflow obstruction, commonly present in smokers and subjects exposed to noxious particles product of biomass-burning smoke (BBS). Several association studies have identified single-nucleotide polymorphisms (SNP) in coding genes related to the heat shock proteins family-genes that codify the heat shock proteins (Hsp). Hsp accomplishes critical roles in regulating immune response, antigen-processing, eliminating protein aggregates and co-activating receptors. The presence of SNPs in these genes can lead to alterations in immune responses. We aimed to evaluate the association of SNPs in the HSP90 gene complex and COPD. Methods: We enrolled 1549 participants, divided into two comparison groups; 919 tobacco-smoking subjects (cases COPD-TS n = 294 and, controls SWOC n = 625) and 630 chronic exposed to BBS (cases COPD-BBS n = 186 and controls BBES n = 444). We genotyped 2 SNPs: the rs13296 in HSP90AB1 and rs2070908 in HSP90B1. Results: Through the dominant model (GC + CC), the rs2070908 is associated with decreased risk (p < 0.01, OR = 0.6) to suffer COPD among chronic exposed BBS subjects. We found an association between rs13296 GG genotype and lower risk (p = 0.01, OR = 0.22) to suffer severe COPD-TS forms in the severity analysis. Conclusions: single-nucleotide variants in the HSP90AB1 and HSP90B1 genes are associated with decreased COPD risk in subjects exposed to BBS and the most severe forms of COPD in tobacco-smoking subjects.
C1 [Ambrocio-Ortiz, Enrique; Perez-Rubio, Gloria; Paredes-Lopez, Armando; Falfan-Valencia, Ramces] Inst Nacl Enfermedades Resp Ismael Cosio Villegas, HLA Lab, Mexico City 14080, DF, Mexico.
   [Ramirez-Venegas, Alejandra; Hernandez-Zenteno, Rafael de Jesus] Inst Nacl Enfermedades Resp Ismael Cosio Villegas, Tobacco Smoking & COPD Res Dept, Mexico City 14080, DF, Mexico.
   [Paredes-Lopez, Armando] Programa Delfin, Programa Interinst Fortalecimiento Invest & Posgr, Tepic 63000, Mexico.
   [Sansores, Raul H.] Medica Sur Clin & Fdn, Dept Resp Med, Mexico City 14080, DF, Mexico.
   [Ramirez-Diaz, Maria Elena] Serv Salud Oaxaca, Coordinac Vigilancia Epidemiol, Jurisdicc 06 Sierra, Tlacolula Matamoros Oaxaca, Oaxaca 70400, Oaxaca, Mexico.
   [Cruz-Vicente, Filiberto] Hosp Civil Aurelio Valdivieso, Dept Internal Med, Serv Salud Oaxaca, Oaxaca 68050, Oaxaca, Mexico.
   [Martinez-Gomez, Maria de Lourdes] Hosp Reg Alta Especialidad Oaxaca, Oaxaca 71256, Oaxaca, Mexico.
RP Falfan-Valencia, R (通讯作者)，Inst Nacl Enfermedades Resp Ismael Cosio Villegas, HLA Lab, Mexico City 14080, DF, Mexico.
EM e_ambrocio@iner.gob.mx; gperezrubio@iner.gob.mx; aleravas@hotmail.com;
   rafherzen@yahoo.com.mx; armandoparedes1279@gmail.com;
   raulsansores@yahoo.com.mx; drmariel2504@hotmail.com;
   filitv6cv@hotmail.com; ane-margo68@hotmail.com; rfalfanv@iner.gob.mx
RI ; Falfan-Valencia, Ramces/M-7331-2018
OI Ambrocio-Ortiz, Enrique/0000-0003-1240-0637; Falfan-Valencia,
   Ramces/0000-0001-6877-8124
FU Instituto Nacional de Enfermedades Respiratorias Ismael Cosio Villegas
   (INER)
FX This work was supported by the budget allocated to research (RFV-HLA
   Laboratory) from the Instituto Nacional de Enfermedades Respiratorias
   Ismael Cosio Villegas (INER).
CR Amat F, 2017, PEDIATR PULM, V52, P1435, DOI 10.1002/ppul.23834
   Anas AA, 2016, J PATHOL, V238, P74, DOI 10.1002/path.4637
   Ankersmit HJ, 2012, RESPIRATION, V83, P391, DOI 10.1159/000336557
   [Anonymous], 2006, AN EP DAT SERV EP DI
   Awji EG, 2015, AM J RESP CELL MOL, V52, P377, DOI 10.1165/rcmb.2014-0142OC
   Chen B, 2005, GENOMICS, V86, P627, DOI 10.1016/j.ygeno.2005.08.012
   Chen J, 2018, INT J RHEUM DIS, V21, P1398, DOI 10.1111/1756-185X.13316
   Ciocca DR, 2013, ARCH TOXICOL, V87, P19, DOI 10.1007/s00204-012-0918-z
   Coskunpinar E, 2014, ANTICANCER RES, V34, P753
   Das JK, 2019, J ONCOL, V2019, DOI 10.1155/2019/3267207
   de Salud S., 2017, ENCODAT 2016 2017
   Deane KD, 2013, ARTHRITIS RHEUM-US, V65, P864, DOI 10.1002/art.37878
   Duan XF, 2020, THORAC CANCER, V11, P704, DOI 10.1111/1759-7714.13321
   GOLD, 2021, GLOB IN CHROM OBSTR, P1
   Graustein AD, 2018, PLOS ONE, V13, DOI 10.1371/journal.pone.0208940
   Hacker S, 2009, CLIN LAB, V55, P31
   Harlow L, 2013, ARTHRITIS RHEUM-US, V65, P869, DOI 10.1002/art.37881
   Higaki M, 2015, EXP LUNG RES, V41, P525, DOI 10.3109/01902148.2015.1096315
   Hodge G, 2016, RESP RES, V17, DOI 10.1186/s12931-016-0450-4
   Hogg JC, 2004, LANCET, V364, P709, DOI 10.1016/S0140-6736(04)16900-6
   Jia LQ, 2021, BRIT J CANCER, V124, P1301, DOI 10.1038/s41416-020-01250-4
   Kakugawa T, 2013, RESP RES, V14, DOI 10.1186/1465-9921-14-133
   Khalil AA, 2011, BBA-REV CANCER, V1816, P89, DOI 10.1016/j.bbcan.2011.05.001
   Kim SH, 2015, HISTOPATHOLOGY, V67, P509, DOI 10.1111/his.12675
   Kurokawa M, 2008, MOL CELL BIOL, V28, P5494, DOI 10.1128/MCB.00265-08
   Li PF, 2019, INNATE IMMUN-LONDON, V25, P235, DOI 10.1177/1753425919840423
   Li XH, 2020, BIOCHEM PHARMACOL, V178, DOI 10.1016/j.bcp.2020.114097
   Little J, 2009, EUR J CLIN INVEST, V39, P247, DOI 10.1111/j.1365-2362.2009.02125.x
   Liu B, 2008, BLOOD, V112, P1223, DOI 10.1182/blood-2008-03-143107
   Liu B, 2010, NAT COMMUN, V1, DOI 10.1038/ncomms1070
   MacNee W, 2013, ANN MED, V45, P291, DOI 10.3109/07853890.2012.732703
   Marinova M, 2020, EXP LUNG RES, V46, P203, DOI 10.1080/01902148.2020.1764148
   Myung Jae-Kyung, 2004, Proteome Sci, V2, P8, DOI 10.1186/1477-5956-2-8
   Nedeljkovic I, 2018, FRONT GENET, V9, DOI 10.3389/fgene.2018.00133
   Profita M, 2012, IMMUNOBIOLOGY, V217, P345, DOI 10.1016/j.imbio.2011.07.013
   Ramirez-Venegas A, 2018, INT J CHRONIC OBSTR, V13, P1727, DOI 10.2147/COPD.S156409
   Raskin J., 2017, J CARDIOPULM REHABIL
   Rong BX, 2014, EXPERT REV MOL DIAGN, V14, P1067, DOI 10.1586/14737159.2014.960517
   Rong BX, 2012, J EXP CLIN CANC RES, V31, DOI 10.1186/1756-9966-31-70
   Rosenbaum M, 2014, GENE DEV, V28, P1165, DOI 10.1101/gad.240762.114
   Sibinska Z, 2017, EUR RESPIR J, V49, DOI 10.1183/13993003.01941-2015
   Solopov P, 2020, INT J MOL SCI, V21, DOI 10.3390/ijms21134740
   Solus JF, 2015, CLIN RHEUMATOL, V34, P1375, DOI 10.1007/s10067-015-2881-6
   Staron M, 2010, BLOOD, V115, P2380, DOI 10.1182/blood-2009-07-233031
   Storkanova H, 2021, SCI REP-UK, V11, DOI 10.1038/s41598-020-79139-8
   Travers TS, 2016, J IMMUNOL, V197, P1926, DOI 10.4049/jimmunol.1600162
   Uddin M, 2019, FRONT IMMUNOL, V10, DOI 10.3389/fimmu.2019.00047
   Usmani SZ, 2010, J HEMATOL ONCOL, V3, DOI 10.1186/1756-8722-3-40
   Wang Hui-xian, 2008, Xi Bao Yu Fen Zi Mian Yi Xue Za Zhi, V24, P447
   Wang Q, 2002, CHINESE MED J-PEKING, V115, P1615
   Warger T, 2006, J BIOL CHEM, V281, P22545, DOI 10.1074/jbc.M502900200
   Wilson AG, 1997, P NATL ACAD SCI USA, V94, P3195, DOI 10.1073/pnas.94.7.3195
   Wu S, 2012, J BIOL CHEM, V287, P6735, DOI 10.1074/jbc.M111.309526
   Wu YK, 2015, INT J CLIN EXP PATHO, V8, P8252
   Xu YR, 2016, TUMOR BIOL, V37, P14321, DOI 10.1007/s13277-016-5304-7
   Yang Y, 2007, IMMUNITY, V26, P215, DOI 10.1016/j.immuni.2006.12.005
   Zhang LC, 2009, CANCER INVEST, V27, P453, DOI 10.1080/07357900802527239
   Zhang M, 2019, J CELL MOL MED, V23, P5340, DOI 10.1111/jcmm.14410
   Zhang YL, 2015, J CLIN INVEST, V125, P859, DOI 10.1172/JCI79014
NR 59
TC 5
Z9 5
U1 0
U2 4
PU MDPI
PI BASEL
PA ST ALBAN-ANLAGE 66, CH-4052 BASEL, SWITZERLAND
SN 1467-3037
EI 1467-3045
J9 CURR ISSUES MOL BIOL
JI Curr. Issues Mol. Biol.
PD SEP
PY 2021
VL 43
IS 2
BP 887
EP 899
DI 10.3390/cimb43020063
PG 13
WC Biochemistry & Molecular Biology
WE Science Citation Index Expanded (SCI-EXPANDED)
SC Biochemistry & Molecular Biology
GA UZ6VC
UT WOS:000702340200001
PM 34449539
OA Green Published, gold
DA 2023-07-12
ER

PT J
AU Foessl, I
   Haudum, CW
   Vidakovic, I
   Prassl, R
   Franz, J
   Mautner, SI
   Kainz, S
   Hofmann, E
   Obermayer-Pietsch, B
   Birngruber, T
   Kotzbeck, P
AF Foessl, Ines
   Haudum, Christoph Walter
   Vidakovic, Ivan
   Prassl, Ruth
   Franz, Joakim
   Mautner, Selma, I
   Kainz, Sonja
   Hofmann, Elisabeth
   Obermayer-Pietsch, Barbara
   Birngruber, Thomas
   Kotzbeck, Petra
TI miRNAs as Regulators of the Early Local Response to Burn Injuries
SO INTERNATIONAL JOURNAL OF MOLECULAR SCIENCES
LA English
DT Article
DE burn; skin; miRNAs; biomarkers; gene regulation; extracellular vesicles
ID GENE-EXPRESSION; MICRORNAS; IDENTIFICATION; MODULATION; STRESS; GROWTH;
   CANCER; CELLS
AB In burn injuries, risk factors and limitations to treatment success are difficult to assess clinically. However, local cellular responses are characterized by specific gene-expression patterns. MicroRNAs (miRNAs) are single-stranded, non-coding RNAs that regulate mRNA expression on a posttranscriptional level. Secreted through exosome-like vesicles (ELV), miRNAs are intracellular signalers and epigenetic regulators. To date, their role in the regulation of the early burn response remains unclear. Here, we identified 43 miRNAs as potential regulators of the early burn response through the bioinformatics analysis of an existing dataset. We used an established human ex vivo skin model of a deep partial-thickness burn to characterize ELVs and miRNAs in dermal interstitial fluid (dISF). Moreover, we identified miR-497-5p as stably downregulated in tissue and dISF in the early phase after a burn injury. MiR-218-5p and miR-212-3p were downregulated in dISF, but not in tissue. Target genes of the miRNAs were mainly upregulated in tissue post-burn. The altered levels of miRNAs in dISF of thermally injured skin mark them as new biomarker candidates for burn injuries. To our knowledge, this is the first study to report miRNAs altered in the dISF in the early phase of deep partial-thickness burns.
C1 [Foessl, Ines; Haudum, Christoph Walter; Franz, Joakim; Mautner, Selma, I; Obermayer-Pietsch, Barbara; Kotzbeck, Petra] Med Univ Graz, Dept Internal Med, Div Endocrinol & Diabetol, A-8036 Graz, Austria.
   [Haudum, Christoph Walter; Franz, Joakim] CBmed GmbH, Ctr Biomarker Res Med, A-8010 Graz, Austria.
   [Vidakovic, Ivan; Prassl, Ruth] Med Univ Graz, Gottfried Schatz Res Ctr Cell Signaling Metab & A, Div Biophys, A-8010 Graz, Austria.
   [Mautner, Selma, I; Kainz, Sonja; Birngruber, Thomas] JOANNEUM Res Forsch Gesell MbH, HEALTH Inst Biomed & Hlth Sci, A-8010 Graz, Austria.
   [Hofmann, Elisabeth; Kotzbeck, Petra] Med Univ Graz, Dept Surg, Div Plast Aesthet & Reconstruct Surg, A-8036 Graz, Austria.
   [Kotzbeck, Petra] JOANNEUM Res Forsch Gesell MbH, COREMED Cooperat Ctr Regenerat Med, A-8010 Graz, Austria.
C3 Medical University of Graz; Medical University of Graz; Medical
   University of Graz
RP Foessl, I (通讯作者)，Med Univ Graz, Dept Internal Med, Div Endocrinol & Diabetol, A-8036 Graz, Austria.
EM ines.foessl@medunigraz.at; christoph.haudum@medunigraz.at;
   ivan.vidakovic@medunigraz.at; ruth.prassl@medunigraz.at;
   joakim.franz@medunigraz.at; selma.mautner@medunigraz.at;
   sonja.kainz@joanneum.at; elisabeth.hofmann@joanneum.at;
   barbara.obermayer@medunigraz.at; thomas.birngruber@joanneum.at;
   petra.kotzbeck@medunigraz.at
RI Prassl, Ruth/AAE-1523-2021
OI Haudum, Christoph/0000-0002-3872-5643; Prassl, Ruth/0000-0002-1010-9494;
   Birngruber, Thomas/0000-0001-8827-4660; Obermayer-Pietsch,
   Barbara/0000-0003-3543-1807; Kotzbeck, Petra/0000-0003-4039-3745; Kainz,
   Sonja/0000-0002-1761-2658
FU Austrian Science Fund FWF [DK MOLIN-W1241]
FX This work was supported by the Austrian Science Fund FWF (DK
   MOLIN-W1241).
CR Agarwal V, 2015, ELIFE, V4, DOI 10.7554/eLife.05005
   Auger C, 2017, BBA-MOL BASIS DIS, V1863, P2633, DOI 10.1016/j.bbadis.2017.02.019
   Barret JP, 2003, ARCH SURG-CHICAGO, V138, P127, DOI 10.1001/archsurg.138.2.127
   Barrett T, 2013, NUCLEIC ACIDS RES, V41, pD991, DOI 10.1093/nar/gks1193
   Bianchi F, 2008, CELL CYCLE, V7, P729, DOI 10.4161/cc.7.6.5591
   Bodenlenz M, 2013, SKIN RES TECHNOL, V19, P474, DOI 10.1111/srt.12071
   Bodenlenz M, 2017, CLIN PHARMACOKINET, V56, P91, DOI 10.1007/s40262-016-0442-z
   Chai L, 2018, CANCER MANAG RES, V10, P989, DOI 10.2147/CMAR.S163335
   Condrat CE, 2020, CELLS-BASEL, V9, DOI 10.3390/cells9020276
   Dweep H, 2015, NAT METHODS, V12, P697, DOI 10.1038/nmeth.3485
   Finnerty CC, 2016, LANCET, V388, P1427, DOI 10.1016/S0140-6736(16)31406-4
   Greco JA, 2010, BURNS, V36, P192, DOI 10.1016/j.burns.2009.06.211
   Hoeksema H, 2009, BURNS, V35, P36, DOI 10.1016/j.burns.2008.08.011
   Hofmann E, 2021, SCI REP-UK, V11, DOI 10.1038/s41598-020-79683-3
   Holmgaard R, 2012, PHARM RES-DORDR, V29, P1808, DOI 10.1007/s11095-012-0705-9
   Huang CB, 2015, CELL PHYSIOL BIOCHEM, V37, P342, DOI 10.1159/000430358
   Huang XR, 2019, ONCOL LETT, V17, P3425, DOI 10.3892/ol.2019.9954
   Jeschke MG, 2016, J BURN CARE RES, V37, P86, DOI 10.1097/BCR.0000000000000265
   Kallinen O, 2012, J BURN CARE RES, V33, P206, DOI 10.1097/BCR.0b013e3182331e73
   Kim YJ, 2009, STEM CELLS, V27, P3093, DOI 10.1002/stem.235
   Kolbinger F, 2017, J ALLERGY CLIN IMMUN, V139, P923, DOI 10.1016/j.jaci.2016.06.038
   Lerman G, 2011, PLOS ONE, V6, DOI 10.1371/journal.pone.0020916
   Li Z., 2021, EXP THER MED, V21, P1, DOI [10.3892/etm.2020.9451, DOI 10.3892/ETM.2020.9451]
   Liang PF, 2012, BURNS, V38, P534, DOI 10.1016/j.burns.2011.10.014
   Liu Jinwen, 2021, Stem Cell Rev Rep, V17, P305, DOI 10.1007/s12015-020-09992-7
   Liu LN, 2021, J CLIN INVEST, V131, DOI 10.1172/JCI144963
   Liu Y, 2012, AESTHET PLAST SURG, V36, P193, DOI 10.1007/s00266-011-9773-1
   Livak KJ, 2001, METHODS, V25, P402, DOI 10.1006/meth.2001.1262
   Meng ZC, 2021, SKIN PHARMACOL PHYS, V34, P300, DOI 10.1159/000515114
   Miller PR, 2018, COMMUN BIOL, V1, DOI 10.1038/s42003-018-0170-z
   Mori MA, 2019, CELL METAB, V30, P656, DOI 10.1016/j.cmet.2019.07.011
   Mueller SN, 2014, FRONT IMMUNOL, V5, DOI 10.3389/fimmu.2014.00332
   Nielson CB, 2017, J BURN CARE RES, V38, pE469, DOI 10.1097/BCR.0000000000000355
   Ouro S, 2020, FRONT ONCOL, V10, DOI 10.3389/fonc.2020.577653
   Plackett TP, 2007, J BURN CARE RES, V28, P167, DOI 10.1097/BCR.0b013E31802CB84F
   Polak ME, 2021, BRIT J DERMATOL, V184, P391, DOI 10.1111/bjd.19475
   Rooda I, 2020, SCI REP-UK, V10, DOI 10.1038/s41598-020-59186-x
   Schwacha MG, 2003, BURNS, V29, P1, DOI 10.1016/S0305-4179(02)00187-0
   Shi ZM, 2017, ONCOGENE, V36, P2577, DOI 10.1038/onc.2016.414
   Singhvi G, 2018, BIOMED PHARMACOTHER, V108, P996, DOI 10.1016/j.biopha.2018.09.090
   Solvin A.O., 2021, RNA SEQUENCING LARGE, DOI [10.1101/2021.01.27.21250590, DOI 10.1101/2021.01.27.21250590]
   Spies M, 2002, AM J PHYSIOL-REG I, V283, pR918, DOI 10.1152/ajpregu.00170.2002
   Srivastava A, 2019, J INVEST DERMATOL, V139, P2547, DOI 10.1016/j.jid.2019.05.019
   Suarez-Farinas M, 2015, J ALLERGY CLIN IMMUN, V135, P1218, DOI 10.1016/j.jaci.2015.03.003
   Szabowski A, 2000, CELL, V103, P745, DOI 10.1016/S0092-8674(00)00178-1
   Terlecki-Zaniewicz L, 2019, J INVEST DERMATOL, V139, P2425, DOI 10.1016/j.jid.2019.05.015
   Thomou T, 2017, NATURE, V542, P450, DOI 10.1038/nature21365
   Turchinovich A, 2011, NUCLEIC ACIDS RES, V39, P7223, DOI 10.1093/nar/gkr254
   Valadi H, 2007, NAT CELL BIOL, V9, P654, DOI 10.1038/ncb1596
   Vickers KC, 2011, NAT CELL BIOL, V13, P423, DOI 10.1038/ncb2210
   Wang T, 2012, AM J PATHOL, V181, P1911, DOI 10.1016/j.ajpath.2012.08.022
   Wang YX, 2019, MED SCI MONIT BASIC, V25, P164, DOI 10.12659/MSMBR.915379
   Wei W, 2016, J CELL SCI, V129, P39, DOI 10.1242/jcs.174235
   Wilmink GJ, 2010, CELL STRESS CHAPERON, V15, P1027, DOI 10.1007/s12192-010-0189-7
   Wu YY, 2017, CELL PHYSIOL BIOCHEM, V43, P945, DOI 10.1159/000481648
   Yang G, 2016, ONCOTARGET, V7, P55900, DOI 10.18632/oncotarget.10152
   Zhao BH, 2019, J CELL PHYSIOL, V234, P20329, DOI 10.1002/jcp.28633
NR 57
TC 5
Z9 5
U1 0
U2 2
PU MDPI
PI BASEL
PA ST ALBAN-ANLAGE 66, CH-4052 BASEL, SWITZERLAND
SN 1661-6596
EI 1422-0067
J9 INT J MOL SCI
JI Int. J. Mol. Sci.
PD SEP
PY 2021
VL 22
IS 17
AR 9209
DI 10.3390/ijms22179209
PG 18
WC Biochemistry & Molecular Biology; Chemistry, Multidisciplinary
WE Science Citation Index Expanded (SCI-EXPANDED)
SC Biochemistry & Molecular Biology; Chemistry
GA UN9QO
UT WOS:000694341600001
PM 34502118
OA Green Published, gold
DA 2023-07-12
ER

PT J
AU Greabu, M
   Badoiu, SC
   Stanescu-Spinu, II
   Miricescu, D
   Totan, AR
   Badoiu, SE
   Costagliola, M
   Jinga, V
AF Greabu, Maria
   Badoiu, Silviu Constantin
   Stanescu-Spinu, Iulia-Ioana
   Miricescu, Daniela
   Totan, Alexandra Ripszky
   Badoiu, Silvia Elena
   Costagliola, Michel
   Jinga, Viorel
TI Drugs Interfering with Insulin Resistance and Their Influence on the
   Associated Hypermetabolic State in Severe Burns: A Narrative Review
SO INTERNATIONAL JOURNAL OF MOLECULAR SCIENCES
LA English
DT Review
DE burns; insulin resistance; insulin signaling pathway; beta blockers;
   statins; thiazolidinediones; metformin
ID CONVERTING ENZYME-INHIBITORS; ACUTE MYOCARDIAL-INFARCTION; PPAR-GAMMA
   LIGAND; SKELETAL-MUSCLE; GLUCOSE-UPTAKE; HEART-FAILURE; BETA-BLOCKERS;
   PATHOPHYSIOLOGIC RESPONSE; THIAZOLIDINEDIONE USE; MOLECULAR-MECHANISMS
AB It has become widely accepted that insulin resistance and glucose hypermetabolism can be linked to acute pathologies, such as burn injury, severe trauma, or sepsis. Severe burns can determine a significant increase in catabolism, having an important effect on glucose metabolism and on muscle protein metabolism. It is imperative to acknowledge that these alterations can lead to increased mortality through organ failure, even when the patients survive the initial trauma caused by the burn. By limiting the peripheral use of glucose with consequent hyperglycemia, insulin resistance determines compensatory increased levels of insulin in plasma. However, the significant alterations in cellular metabolism lead to a lack of response to insulin's anabolic functions, as well as to a decrease in its cytoprotective role. In the end, via pathological insulin signaling associated with increased liver gluconeogenesis, elevated levels of glucose are detected in the blood. Several cellular mechanisms have been incriminated in the development of insulin resistance in burns. In this context, the main aim of this review article is to summarize some of the drugs that might interfere with insulin resistance in burns, taking into consideration that such an approach can significantly improve the prognosis of the burned patient.
C1 [Greabu, Maria; Stanescu-Spinu, Iulia-Ioana; Miricescu, Daniela; Totan, Alexandra Ripszky] Carol Davila Univ Med & Pharm, Fac Dent Med, Dept Biochem, 8 Eroii Sanit Blvd, Bucharest 050474, Romania.
   [Badoiu, Silviu Constantin] Carol Davila Univ Med & Pharm, Fac Med, Dept Anat & Embriol, 8 Eroii Sanit Blvd, Bucharest 050474, Romania.
   [Badoiu, Silviu Constantin] Life Mem Hosp, Dept Plast & Reconstruct Surg, 365 Grivitei St, Bucharest 010719, Romania.
   [Badoiu, Silvia Elena] Carol Davila Univ Med & Pharm, Fac Med, 8 Eroii Sanit Blvd, Bucharest 050474, Romania.
   [Costagliola, Michel] Univ Toulouse III Paul Sabatier, Fac Med Toulouse Rangueil 3, Dept Plast & Reconstruct Surg, Rue Languedoc, F-31000 Toulouse 04, France.
   [Jinga, Viorel] Carol Davila Univ Med & Pharm, Fac Med, Dept Urol, Clin Hosp Prof Dr Th Burghele, 37 Dionisie Lupu St, Bucharest 030167, Romania.
C3 Carol Davila University of Medicine & Pharmacy; Carol Davila University
   of Medicine & Pharmacy; Carol Davila University of Medicine & Pharmacy;
   Universite de Toulouse; Universite Toulouse III - Paul Sabatier; Carol
   Davila University of Medicine & Pharmacy
RP Stanescu-Spinu, II (通讯作者)，Carol Davila Univ Med & Pharm, Fac Dent Med, Dept Biochem, 8 Eroii Sanit Blvd, Bucharest 050474, Romania.; Badoiu, SC (通讯作者)，Carol Davila Univ Med & Pharm, Fac Med, Dept Anat & Embriol, 8 Eroii Sanit Blvd, Bucharest 050474, Romania.; Badoiu, SC (通讯作者)，Life Mem Hosp, Dept Plast & Reconstruct Surg, 365 Grivitei St, Bucharest 010719, Romania.
EM maria.greabu@umfcd.ro; silviu.badoiu@umfcd.ro; iulia.stanescu@umfcd.ro;
   daniela.miricescu@umfcd.ro; alexandra.totan@umfcd.ro;
   silvia.badoiu@stud.umfcd.ro; costagliola.m@wanadoo.fr;
   viorel.jinga@umfcd.ro
RI Badoiu, Silviu-Constantin/IAR-9204-2023; Daniela, Miricescu/G-8788-2016;
   Stanescu-Spinu, Iulia-Ioana/AAD-7140-2021; Miricescu,
   Daniela/AEA-5567-2022; badoiu, silviu/HKE-2868-2023
OI Badoiu, Silviu Constantin/0000-0002-6572-9244; TOTAN,
   ALEXANDRA/0000-0002-4345-282X; Stanescu-Spinu,
   Iulia-Ioana/0000-0001-9224-6056
CR Abuissa H, 2005, J AM COLL CARDIOL, V46, P821, DOI 10.1016/j.jacc.2005.05.051
   Ali H, 2019, Ann Burns Fire Disasters, V32, P33
   Auger C, 2017, BBA-MOL BASIS DIS, V1863, P2633, DOI 10.1016/j.bbadis.2017.02.019
   Ballian N, 2010, BURNS, V36, P599, DOI 10.1016/j.burns.2009.11.008
   Bell DSH, 2019, DIABETES OBES METAB, V21, P1277, DOI 10.1111/dom.13652
   Benson SC, 2004, HYPERTENSION, V43, P993, DOI 10.1161/01.HYP.0000123072.34629.57
   BerlangaAcosta J, 2020, BURNS OPEN, V4, P41
   Betteridge DJ, 2016, NAT REV ENDOCRINOL, V12, P99, DOI 10.1038/nrendo.2015.194
   Bouche C, 2004, ENDOCR REV, V25, P807, DOI 10.1210/er.2003-0026
   Boyda HN, 2020, FRONT PSYCHIATRY, V11, DOI 10.3389/fpsyt.2020.617428
   Brault M, 2014, METABOLISM, V63, P735, DOI 10.1016/j.metabol.2014.02.014
   Bray GA, 2013, DIABETES OBES METAB, V15, P931, DOI 10.1111/dom.12099
   Breen MR, 2012, PLOS ONE, V7, DOI 10.1371/journal.pone.0034516
   Brooks NC, 2012, MOL MED, V18, P707, DOI 10.2119/molmed.2011.00277
   Carella AM, 2010, CURR DIABETES REV, V6, P215, DOI 10.2174/157339910791658844
   Carnagarin R, 2015, MOL CELL ENDOCRINOL, V417, P52, DOI 10.1016/j.mce.2015.09.004
   Chamberlain JJ, 2016, ANN INTERN MED, V164, P542, DOI 10.7326/M15-3016
   Chintoh AF, 2009, SCHIZOPHR RES, V108, P127, DOI 10.1016/j.schres.2008.12.012
   Cogburn LA, 2020, BMC GENOMICS, V21, DOI 10.1186/s12864-020-6525-0
   Cohen AW, 2003, AM J PHYSIOL-CELL PH, V285, pC222, DOI 10.1152/ajpcell.00006.2003
   Colbert CL, 2010, P NATL ACAD SCI USA, V107, P18820, DOI 10.1073/pnas.1012736107
   Colhoun HM, 2004, LANCET, V364, P685, DOI 10.1016/S0140-6736(04)16895-5
   Copps KD, 2012, DIABETOLOGIA, V55, P2565, DOI 10.1007/s00125-012-2644-8
   Cree MG, 2007, CRIT CARE MED, V35, pS476, DOI 10.1097/01.CCM.0000278066.05354.53
   Cree-Green M, 2019, J CLIN ENDOCR METAB, V104, P3265, DOI 10.1210/jc.2019-00129
   Hert M, 2012, NAT REV ENDOCRINOL, V8, P114, DOI 10.1038/nrendo.2011.156
   DeFronzo RA, 2011, NEW ENGL J MED, V364, P1104, DOI 10.1056/NEJMoa1010949
   Deng HP, 2009, INT IMMUNOPHARMACOL, V9, P1251, DOI 10.1016/j.intimp.2009.07.009
   Di Bari M, 2003, DRUG AGING, V20, P13, DOI 10.2165/00002512-200320010-00002
   Dias S, 2018, INT J ENDOCRINOL, V2018, DOI 10.1155/2018/2637418
   Dore DD, 2009, PHARMACOTHERAPY, V29, P775, DOI 10.1592/phco.29.7.775
   Endo A, 2008, NAT MED, V14, P1050, DOI 10.1038/nm1008-1050
   Endo A, 2010, P JPN ACAD B-PHYS, V86, P484, DOI 10.2183/pjab.86.484
   Fares H, 2012, POSTGRAD MED, V124, P7, DOI 10.3810/pgm.2012.03.2532
   Farsang C, 2011, VASC HEALTH RISK MAN, V7, P605, DOI 10.2147/VHRM.S23468
   Fergus IV, 2015, CURR CARDIOL REP, V17, DOI 10.1007/s11886-015-0592-x
   Fernandez-Hernando C, 2013, ARTERIOSCL THROM VAS, V33, P178, DOI 10.1161/ATVBAHA.112.300144
   Finnerty CC, 2008, MOL MED, V14, P553, DOI 10.2119/2007-00132.Finnerty
   Flores O, 2016, J TRAUMA ACUTE CARE, V80, P146, DOI 10.1097/TA.0000000000000887
   Foretz M, 2019, NAT REV ENDOCRINOL, V15, P569, DOI 10.1038/s41574-019-0242-2
   Galicia-Garcia U, 2020, INT J MOL SCI, V21, DOI 10.3390/ijms21134725
   Garg A, 2017, AM J MED, V130, P173, DOI 10.1016/j.amjmed.2016.07.038
   Gauglitz GG, 2011, CURR OPIN CLIN NUTR, V14, P176, DOI 10.1097/MCO.0b013e3283428df1
   Gauglitz GG, 2010, SHOCK, V33, P299, DOI 10.1097/SHK.0b013e3181b2f439
   Gotoh S, 2015, SCI REP-UK, V5, DOI 10.1038/srep14076
   Graham DJ, 2010, JAMA-J AM MED ASSOC, V304, P411, DOI 10.1001/jama.2010.920
   Guillory AN, 2016, INT J MOL SCI, V17, DOI 10.3390/ijms17010053
   Gupta K, 2018, INDIAN J CRIT CARE M, V22, P180, DOI 10.4103/ijccm.IJCCM_460_17
   Gus EI, 2020, BURNS, V46, P19, DOI 10.1016/j.burns.2018.03.009
   Gustavsson J, 1996, MOL MED, V2, P367, DOI 10.1007/BF03401634
   Hanke S, 2009, MOL CELL PROTEOMICS, V8, P519, DOI 10.1074/mcp.M800407-MCP200
   Hartford C.E., 2012, ADV TEXTILES WOUND C, P81
   Hartmann C, 2017, SHOCK, V48, P390, DOI 10.1097/SHK.0000000000000879
   Hassoun-Kheir N, 2021, J INTENSIVE CARE MED, V36, P945, DOI 10.1177/0885066620940188
   Hatting M, 2018, ANN NY ACAD SCI, V1411, P21, DOI 10.1111/nyas.13435
   Hauner H, 2002, DIABETES-METAB RES, V18, pS10, DOI 10.1002/dmrr.249
   Heemskerk MM, 2014, AM J PHYSIOL-ENDOC M, V306, pE808, DOI 10.1152/ajpendo.00641.2013
   Henderson DC, 2004, J CLIN PSYCHIAT, V65, P686
   Henriksen EJ, 2001, HYPERTENSION, V38, P884, DOI 10.1161/hy1101.092970
   Hernandez-Hernandez R, 2002, J HUM HYPERTENS, V16, pS93, DOI 10.1038/sj.jhh.1001352
   Herndon DN, 2012, ANN SURG, V256, P402, DOI 10.1097/SLA.0b013e318265427e
   Houseknecht KL, 2007, NEUROPSYCHOPHARMACOL, V32, P289, DOI 10.1038/sj.npp.1301209
   Hutagalung AH, 2011, PHYSIOL REV, V91, P119, DOI 10.1152/physrev.00059.2009
   Jacob S, 1999, BLOOD PRESSURE, V8, P261, DOI 10.1080/080370599439463
   Jacobson Elaine L, 2012, Subcell Biochem, V56, P37, DOI 10.1007/978-94-007-2199-9_3
   Jellinger Paul S, 2018, Diabetes Spectr, V31, P234, DOI 10.2337/ds18-0009
   Jeschke MG, 2008, ANN SURG, V248, P387, DOI 10.1097/SLA.0b013e3181856241
   Jeschke MG, 2016, ANN SURG, V264, P518, DOI 10.1097/SLA.0000000000001845
   Jeschke MG, 2015, EBIOMEDICINE, V2, P1536, DOI 10.1016/j.ebiom.2015.07.040
   Jeschke MG, 2012, ANN SURG, V255, P370, DOI 10.1097/SLA.0b013e31823e76e7
   Kahn SE, 2008, DIABETES CARE, V31, P845, DOI 10.2337/dc07-2270
   Kain V, 2015, SCI REP-UK, V5, DOI 10.1038/srep13823
   Kido Y, 2001, J CLIN ENDOCR METAB, V86, P972, DOI 10.1210/jc.86.3.972
   Kim DD, 2019, CURR NEUROPHARMACOL, V17, P852, DOI 10.2174/1570159X17666190228113348
   Kirkland JB, 2018, ADV FOOD NUTR RES, V83, P83, DOI 10.1016/bs.afnr.2017.11.003
   Krautbauer S, 2013, EXP MOL PATHOL, V95, P325, DOI 10.1016/j.yexmp.2013.10.002
   Kuemmerle Nancy B, 2011, Atlas Genet Cytogenet Oncol Haematol, V15, P480
   Lacal J.C, 2001, ENCY REFERENCE CANC, P375
   LaFave LT, 2006, ENDOCRINOLOGY, V147, P4044, DOI 10.1210/en.2006-0473
   Lau SL, 2016, J CLIN PSYCHOPHARM, V36, P120, DOI 10.1097/JCP.0000000000000476
   Lawlor MA, 2001, J CELL SCI, V114, P2903
   Leclerc T, 2011, CELL PROLIFERAT, V44, P48, DOI 10.1111/j.1365-2184.2010.00727.x
   Lee CY, 2020, MOLECULES, V25, DOI 10.3390/molecules25225279
   Lennicke C, 2021, REDOX BIOL, V42, DOI 10.1016/j.redox.2021.101964
   Li L, 2009, TRENDS ENDOCRIN MET, V20, P429, DOI 10.1016/j.tem.2009.06.004
   Li WH, 2016, BIOMED PHARMACOTHER, V83, P194, DOI 10.1016/j.biopha.2016.06.029
   Li XR, 2020, P NATL ACAD SCI USA, V117, P32584, DOI 10.1073/pnas.1922169117
   Lindenmayer JP, 2001, J CLIN PSYCHIAT, V62, P30
   Ling ZL, 2016, BIOCHEM PHARMACOL, V100, P98, DOI 10.1016/j.bcp.2015.11.023
   Makarov MV, 2019, BIOCHEM SOC T, V47, P131, DOI 10.1042/BST20180420
   Mancini GBJ, 2016, CAN J CARDIOL, V32, pS35, DOI 10.1016/j.cjca.2016.01.003
   Manu P, 2013, SCHIZOPHR RES, V143, P358, DOI 10.1016/j.schres.2012.11.016
   Manzano-Nunez R, 2017, WORLD J EMERG SURG, V12, DOI 10.1186/s13017-017-0124-7
   Meijles DN, 2021, BIOCHEM J, V478, P2059, DOI 10.1042/BCJ20210144
   Meyer JM, 2009, ACTA PSYCHIAT SCAND, V119, P4, DOI 10.1111/j.1600-0447.2008.01317.x
   Miller RA, 2013, NATURE, V494, P256, DOI 10.1038/nature11808
   Moini J., 2019, EPIDEMIOLOGY DIABETE
   Mondelli V, 2013, TRANSL PSYCHIAT, V3, DOI 10.1038/tp.2012.138
   Moore M, 2013, Ann Burns Fire Disasters, V26, P213
   Mukohda Masashi, 2021, J Smooth Muscle Res, V57, P1, DOI 10.1540/jsmr.57.1
   MURATA M, 1995, P NATL ACAD SCI USA, V92, P10339, DOI 10.1073/pnas.92.22.10339
   Nakata M, 2006, DIABETOLOGIA, V49, P1881, DOI 10.1007/s00125-006-0269-5
   Nanjan MJ, 2018, BIOORG CHEM, V77, P548, DOI 10.1016/j.bioorg.2018.02.009
   Navarese EP, 2013, AM J CARDIOL, V111, P1123, DOI 10.1016/j.amjcard.2012.12.037
   Nesto RW, 2003, CIRCULATION, V108, P2941, DOI 10.1161/01.CIR.0000103683.99399.7E
   Norman G, 2017, COCHRANE DB SYST REV, DOI 10.1002/14651858.CD011821.pub2
   Oh YT, 2011, AM J PHYSIOL-ENDOC M, V300, pE1012, DOI 10.1152/ajpendo.00650.2010
   Page Michael R, 2014, Am J Manag Care, V20, pE8
   Peng HM, 2001, HYPERTENSION, V37, P974, DOI 10.1161/01.HYP.37.3.974
   Pereira-Leal JB, 2001, FEBS LETT, V498, P197, DOI 10.1016/S0014-5793(01)02483-8
   Pfeffer SR, 2013, CURR OPIN CELL BIOL, V25, P414, DOI 10.1016/j.ceb.2013.04.002
   Posner BI, 2017, CAN J DIABETES, V41, P108, DOI 10.1016/j.jcjd.2016.07.002
   Pruskowski KA, 2020, INT J BURNS TRAUMA, V10, P237
   Punthakee Z, 2014, DIABETIC MED, V31, P1086, DOI 10.1111/dme.12512
   Rawson NSB, 2014, J POPUL THER CLIN PH, V21, pE214
   Ren ZJ, 2018, BMC HEALTH SERV RES, V18, DOI 10.1186/s12913-018-3724-3
   Rena G, 2017, DIABETOLOGIA, V60, P1577, DOI 10.1007/s00125-017-4342-z
   Rhaleb NE, 2001, CIRCULATION, V103, P3136, DOI 10.1161/01.CIR.103.25.3136
   Rizos CV, 2014, WORLD J CARDIOL, V6, P517, DOI 10.4330/wjc.v6.i7.517
   Roden M, 2004, NEWS PHYSIOL SCI, V19, P92, DOI 10.1152/nips.01459.2003
   Rummel-Kluge C, 2010, SCHIZOPHR RES, V123, P225, DOI 10.1016/j.schres.2010.07.012
   Samuel VT, 2016, J CLIN INVEST, V126, P12, DOI 10.1172/JCI77812
   Sanvee GM, 2019, BIOCHEM PHARMACOL, V164, P23, DOI 10.1016/j.bcp.2019.02.025
   Scheen AJ, 2001, DIABETES METAB, V27, P305
   Schupp M, 2004, CIRCULATION, V109, P2054, DOI 10.1161/01.CIR.0000127955.36250.65
   Schwartz AV, 2006, J CLIN ENDOCR METAB, V91, P3349, DOI 10.1210/jc.2005-2226
   Sears B, 2015, LIPIDS HEALTH DIS, V14, DOI 10.1186/s12944-015-0123-1
   Seifarth C, 2013, EXP CLIN ENDOCR DIAB, V121, P27, DOI 10.1055/s-0032-1327734
   Sener G, 2007, BURNS, V33, P587, DOI 10.1016/j.burns.2006.10.381
   Shin S, 2016, THER CLIN RISK MANAG, V12, P435, DOI 10.2147/TCRM.S105285
   Shiuchi T, 2002, HYPERTENSION, V40, P329, DOI 10.1161/01.HYP.0000028979.98877.0C
   Sikorskaya Katsiaryna, 2021, Metabol Open, V9, P100080, DOI 10.1016/j.metop.2021.100080
   Silvarino R, 2019, NEPHRON, V143, P100, DOI 10.1159/000500925
   Simmons RA., 2017, FETAL NEONATAL PHYSL, P428, DOI 10.1016/B978-0-323-35214-7.00043-3
   Smith U, 2001, INT J CLIN PRACT, P13
   Stockli J, 2011, J CELL SCI, V124, P4147, DOI 10.1242/jcs.097063
   Sugden M.C., 2021, ENCY BIOL CHEM, V3rd ed., P229, DOI [10.1016/B978-0-12-819460-7.00200-0, DOI 10.1016/B978-0-12-819460-7.00200-0]
   Sun BB, 2018, BIOCHEM PHARMACOL, V150, P108, DOI 10.1016/j.bcp.2018.01.021
   Taira BR, 2009, J BURN CARE RES, V30, P499, DOI 10.1097/BCR.0b013e3181a28e37
   Takada I, 2020, EXPERT OPIN THER PAT, V30, P1, DOI 10.1080/13543776.2020.1703952
   Takaguri A, 2008, J PHARMACOL SCI, V107, P80, DOI 10.1254/jphs.FP0072403
   Tamori Y, 2002, DIABETES, V51, P2045, DOI 10.2337/diabetes.51.7.2045
   Teng THK, 2018, LANCET GLOB HEALTH, V6, pE1008, DOI 10.1016/S2214-109X(18)30306-1
   Toda N, 2003, PHARMACOL THERAPEUT, V100, P215, DOI 10.1016/j.pharmthera.2003.09.001
   Tolman KG, 2007, DIABETES CARE, V30, P734, DOI 10.2337/dc06-1539
   UEHARA M, 1994, DIABETOLOGIA, V37, P300, DOI 10.1007/s001250050109
   Van den Berghe G, 2001, NEW ENGL J MED, V345, P1359, DOI 10.1056/NEJMoa011300
   Viollet B, 2013, ANN ENDOCRINOL-PARIS, V74, P123, DOI 10.1016/j.ando.2013.03.006
   Wakil SJ, 2009, J LIPID RES, V50, pS138, DOI 10.1194/jlr.R800079-JLR200
   Wang HJ, 2015, AUTOPHAGY, V11, P2089, DOI 10.1080/15548627.2015.1091139
   Wang Y, 2018, AM J THER, V25, pE642, DOI 10.1097/MJT.0000000000000733
   Watts N.B, 2021, MARCUS FELDMANS OSTE, P1061
   Wiechman SA, 2001, J BURN CARE REHABIL, V22, P417, DOI 10.1097/00004630-200111000-00012
   Wilcox Gisela, 2005, Clin Biochem Rev, V26, P19
   Williams Bryan, 2016, Ther Adv Cardiovasc Dis, V10, P118, DOI 10.1177/1753944716642680
   Wu J, 2013, HEPATOLOGY, V58, P617, DOI 10.1002/hep.26272
   Yadav A, 2013, CLIN CHIM ACTA, V417, P80, DOI 10.1016/j.cca.2012.12.007
   Yaluri N, 2016, BIOCHEM BIOPH RES CO, V480, P194, DOI 10.1016/j.bbrc.2016.10.026
   Yazici KM, 1998, EXP CLIN ENDOCR DIAB, V106, P475, DOI 10.1055/s-0029-1212019
   Yu HM, 2019, DIABETES RES CLIN PR, V155, DOI 10.1016/j.diabres.2019.107796
   Yuen JWY, 2020, NEUROPHARMACOLOGY, V175, DOI 10.1016/j.neuropharm.2019.107717
   Yuen JWY, 2021, FRONT ENDOCRINOL, V12, DOI 10.3389/fendo.2021.609240
   Yusuf S, 2000, NEW ENGL J MED, V342, P145
   Zhao W, 2015, DRUG DES DEV THER, V9, P6211, DOI 10.2147/DDDT.S87979
   Zhu QH, 2005, ENDOCRINOLOGY, V146, P3343, DOI 10.1210/en.2005-0204
NR 165
TC 2
Z9 2
U1 1
U2 3
PU MDPI
PI BASEL
PA ST ALBAN-ANLAGE 66, CH-4052 BASEL, SWITZERLAND
EI 1422-0067
J9 INT J MOL SCI
JI Int. J. Mol. Sci.
PD SEP
PY 2021
VL 22
IS 18
AR 9782
DI 10.3390/ijms22189782
PG 19
WC Biochemistry & Molecular Biology; Chemistry, Multidisciplinary
WE Science Citation Index Expanded (SCI-EXPANDED)
SC Biochemistry & Molecular Biology; Chemistry
GA UX2QA
UT WOS:000700688900001
PM 34575946
OA Green Published, gold
DA 2023-07-12
ER

PT J
AU Khan, N
   Kaur, S
   Knuth, CM
   Jeschke, MG
AF Khan, Noorisah
   Kaur, Supreet
   Knuth, Carly M.
   Jeschke, Marc G.
TI CNS-Spleen Axis - a Close Interplay in Mediating Inflammatory Responses
   in Burn Patients and a Key to Novel Burn Therapeutics
SO FRONTIERS IN IMMUNOLOGY
LA English
DT Review
DE trauma; CNS; spleen; burns; sepsis
ID NICOTINIC ACETYLCHOLINE-RECEPTOR; VAGUS NERVE; PROINFLAMMATORY
   CYTOKINES; SYSTEMIC INFLAMMATION; IMPROVES SURVIVAL; NMDA RECEPTOR;
   SEVERE SEPSIS; MAST-CELLS; INJURY; STIMULATION
AB Severe burn-induced inflammation and subsequent hypermetabolic response can lead to profound infection and sepsis, resulting in multiple organ failure and high mortality risk in patients. This represents an extremely challenging issue for clinicians as sepsis is the leading cause of mortality in burn patients. Since hyperinflammation and immune dysfunction are a result of an immune imbalance, restoring these conditions seem to have promising benefits for burn patients. A key network that modulates the immune balance is the central nervous system (CNS)-spleen axis, which coordinates multiple signaling pathways, including sympathetic and parasympathetic pathways. Modulating inflammation is a key strategy that researchers use to understand neuroimmunomodulation in other hyperinflammatory disease models and modulating the CNS-spleen axis has led to improved clinical outcomes in patients. As the immune balance is paramount for recovery in burn-induced sepsis and patients with hyperinflammatory conditions, it appears that severe burn injuries substantially alter this CNS-spleen axis. Therefore, it is essential to address and discuss the potential therapeutic techniques that target the CNS-spleen axis that aim to restore homeostasis in burn patients. To understand this in detail, we have conducted a systematic review to explore the role of the CNS-spleen axis and its impact on immunomodulation concerning the burn-induced hypermetabolic response and associated sepsis complications. Furthermore, this thorough review explores the role of the spleen, CNS-spleen axis in the ebb and flow phases following a severe burn, how this axis induces metabolic factors and immune dysfunction, and therapeutic techniques and chemical interventions that restore the immune balance via neuroimmunomodulation.
C1 [Khan, Noorisah; Kaur, Supreet; Knuth, Carly M.; Jeschke, Marc G.] Sunnybrook Hlth Sci Ctr, Ross Tilley Burn Ctr, Toronto, ON, Canada.
   [Knuth, Carly M.; Jeschke, Marc G.] Univ Toronto, Inst Med Sci, Toronto, ON, Canada.
C3 University of Toronto; Sunnybrook Health Science Center; Sunnybrook
   Research Institute; University of Toronto
RP Jeschke, MG (通讯作者)，Sunnybrook Hlth Sci Ctr, Ross Tilley Burn Ctr, Toronto, ON, Canada.; Jeschke, MG (通讯作者)，Univ Toronto, Inst Med Sci, Toronto, ON, Canada.
EM marc.jeschke@sunnybrook.ca
RI Jeschke, Marc/D-3501-2019
OI Jeschke, Marc/0000-0003-0870-1664
FU national institute of health (NIH) [R01GM133961]
FX Funding The research work of this review article is supported by the
   national institute of health (NIH R01GM133961) grant.
CR Abdulkhaleq LA, 2018, VET WORLD, V11, P627, DOI 10.14202/vetworld.2018.627-635
   Adrover JM, 2019, IMMUNITY, V50, P390, DOI 10.1016/j.immuni.2019.01.002
   Bankova LG, 2014, J IMMUNOL, V192, P2812, DOI 10.4049/jimmunol.1301794
   Barnes MA, 2015, CYTOKINE, V72, P210, DOI 10.1016/j.cyto.2015.01.008
   Ben-Shaanan TL, 2016, NAT MED, V22, P940, DOI 10.1038/nm.4133
   Bencherif M, 2011, CELL MOL LIFE SCI, V68, P931, DOI 10.1007/s00018-010-0525-1
   Bianchi M, 1996, J EXP MED, V183, P927, DOI 10.1084/jem.183.3.927
   Borges U, 2019, PLOS ONE, V14, DOI 10.1371/journal.pone.0223848
   Borovikova LV, 2000, NATURE, V405, P458, DOI 10.1038/35013070
   Carnevale D, 2016, NAT COMMUN, V7, DOI 10.1038/ncomms13035
   Chen P, 2018, SURGERY, V163, P409, DOI 10.1016/j.surg.2017.08.010
   Chiu IM, 2013, NATURE, V501, P52, DOI 10.1038/nature12479
   Da Silva VJD, 2002, AM J PHYSIOL-REG I, V283, pR543, DOI 10.1152/ajpregu.00608.2001
   de Jonge WJ, 2007, BRIT J PHARMACOL, V151, P915, DOI 10.1038/sj.bjp.0707264
   Douaiher J, 2014, ADV IMMUNOL, V122, P211, DOI 10.1016/B978-0-12-800267-4.00006-7
   FELTEN DL, 1987, J NEUROSCI RES, V18, P28, DOI 10.1002/jnr.490180107
   FOOTE SL, 1983, PHYSIOL REV, V63, P844, DOI 10.1152/physrev.1983.63.3.844
   Forjuoh SN, 2006, BURNS, V32, P529, DOI 10.1016/j.burns.2006.04.002
   Garg BK, 2019, PLOS ONE, V14, DOI 10.1371/journal.pone.0214942
   Geissmann F, 2008, IMMUNOL CELL BIOL, V86, P398, DOI 10.1038/icb.2008.19
   Goebel MU, 2002, FASEB J, V16, P1869, DOI 10.1096/fj.02-0389com
   GOOD RA, 1967, AM J DIS CHILD, V114, P477, DOI 10.1001/archpedi.1967.02090260065004
   Greenhalgh DG, 2017, BURNS TRAUMA, V5, DOI 10.1186/s41038-017-0089-5
   Guirao X, 1997, AM J PHYSIOL-ENDOC M, V273, pE1203, DOI 10.1152/ajpendo.1997.273.6.E1203
   Hasan S, 2019, FRONT MED-LAUSANNE, V6, DOI 10.3389/fmed.2019.00260
   Herisson F, 2018, NAT NEUROSCI, V21, P1209, DOI 10.1038/s41593-018-0213-2
   Hey YY, 2017, BMC IMMUNOL, V18, DOI 10.1186/s12865-016-0186-4
   Holmes CJ, 2017, SHOCK, V47, P175, DOI 10.1097/SHK.0000000000000752
   Hoover DB, 2017, FRONT IMMUNOL, V8, DOI 10.3389/fimmu.2017.01712
   Hoover DB, 2017, PHARMACOL THERAPEUT, V179, P1, DOI 10.1016/j.pharmthera.2017.05.002
   Howland Robert H, 2014, Curr Behav Neurosci Rep, V1, P64
   Huang LF, 2011, CYTOKINE, V53, P29, DOI 10.1016/j.cyto.2010.09.010
   Huston JM, 2007, CRIT CARE MED, V35, P2762, DOI 10.1097/01.CCM.0000288102.15975.BA
   Huston JM, 2006, J EXP MED, V203, P1623, DOI 10.1084/jem.20052362
   Huston JM, 2012, SURG INFECT, V13, P187, DOI 10.1089/sur.2012.126
   Inra CN, 2015, NATURE, V527, P466, DOI 10.1038/nature15530
   Jeremias IC, 2016, MOL NEUROBIOL, V53, P6635, DOI 10.1007/s12035-015-9538-y
   Jeschke MG, 2020, NAT REV DIS PRIMERS, V6, DOI 10.1038/s41572-020-0145-5
   Jeschke MG, 2011, PLOS ONE, V6, DOI 10.1371/journal.pone.0021245
   Jouda J, 2012, ANN NY ACAD SCI, V1261, P18, DOI 10.1111/j.1749-6632.2012.06642.x
   Jung WC, 2017, SEMIN CELL DEV BIOL, V61, P60, DOI 10.1016/j.semcdb.2016.08.010
   Kumar M, 2020, NAT COMMUN, V11, DOI 10.1038/s41467-019-14182-2
   Lin XC, 2005, AM J PHYSIOL-LUNG C, V289, pL583, DOI 10.1152/ajplung.00091.2005
   Liu JL, 1998, NAT MED, V4, P78, DOI 10.1038/nm0198-078
   Loftus TJ, 2018, CURR OPIN HEMATOL, V25, P37, DOI 10.1097/MOH.0000000000000395
   Lori A, 2017, INT J MOL SCI, V18, DOI 10.3390/ijms18061216
   MADDEN KS, 1995, ANNU REV PHARMACOL, V35, P417, DOI 10.1146/annurev.pa.35.040195.002221
   Mostel Z, 2019, MOL MED, V26, DOI 10.1186/s10020-019-0132-z
   Munford RS, 2002, MOL MED, V8, P437, DOI 10.1007/BF03402023
   Niederbichler Andreas D, 2010, Eplasty, V10, pe45
   Niederbichler AD, 2009, BURNS, V35, P783, DOI 10.1016/j.burns.2008.08.023
   Noble BT, 2018, J NEUROIMMUNOL, V321, P1, DOI 10.1016/j.jneuroim.2018.05.007
   Nolte MA, 2000, EUR J IMMUNOL, V30, P626
   ORiordain MG, 1996, J SURG RES, V64, P95, DOI 10.1006/jsre.1996.0312
   Pavlov VA, 2017, NAT NEUROSCI, V20, P156, DOI 10.1038/nn.4477
   Rosas-Ballina M, 2009, J INTERN MED, V265, P663, DOI 10.1111/j.1365-2796.2009.02098.x
   Santos FX, 2000, BURNS, V26, P145, DOI 10.1016/S0305-4179(99)00021-2
   Scanzano A, 2015, FRONT PHARMACOL, V6, DOI 10.3389/fphar.2015.00171
   Schaefer TJ., 2021, BURN RESUSCITATION M
   SCHWEITZER P, 1985, AM J MED, V78, P645, DOI 10.1016/0002-9343(85)90408-5
   Segal AW, 2005, ANNU REV IMMUNOL, V23, P197, DOI 10.1146/annurev.immunol.23.021704.115653
   Seok J, 2013, P NATL ACAD SCI USA, V110, P3507, DOI 10.1073/pnas.1222878110
   Simsek T, 2014, TURK J SURG, V30, P153, DOI 10.5152/UCD.2014.2653
   Song XM, 2010, BURNS, V36, P75, DOI 10.1016/j.burns.2009.02.002
   Stahel PF, 2010, SCAND J TRAUMA RESUS, V18, DOI 10.1186/1757-7241-18-34
   Straub RH, 2004, TRENDS PHARMACOL SCI, V25, P640, DOI 10.1016/j.tips.2004.10.007
   Straub RH, 1997, J NEUROIMMUNOL, V80, P149, DOI 10.1016/S0165-5728(97)00150-1
   Suhs KW, 2016, NEUROSCI LETT, V629, P227, DOI 10.1016/j.neulet.2016.07.016
   Sunden-Cullberg J, 2005, CRIT CARE MED, V33, P564, DOI [10.1097/01.CCM.0000155991.88802.4D, 10.1097/01.ccm.0000155991.88802.4D]
   Swirski FK, 2009, SCIENCE, V325, P612, DOI 10.1126/science.1175202
   Syngle V, 2016, AUTON NEUROSCI-BASIC, V201, P54, DOI 10.1016/j.autneu.2016.07.008
   Tarantino G, 2011, WORLD J GASTROENTERO, V17, P3776, DOI 10.3748/wjg.v17.i33.3776
   TAYLOR RB, 1992, AM J PHYSIOL, V263, pH1026, DOI 10.1152/ajpheart.1992.263.4.H1026
   Tesmer LA, 2008, IMMUNOL REV, V223, P87, DOI 10.1111/j.1600-065X.2008.00628.x
   TRACEY KJ, 1986, SCIENCE, V234, P470, DOI 10.1126/science.3764421
   TRACEY KJ, 1987, NATURE, V330, P662, DOI 10.1038/330662a0
   Ulloa L, 2002, P NATL ACAD SCI USA, V99, P12351, DOI 10.1073/pnas.192222999
   Ulloa L, 2009, CRIT CARE, V13, DOI 10.1186/cc7758
   Valdes-Ferrer SI, 2013, J INTERN MED, V274, P381, DOI 10.1111/joim.12104
   Valdes-Ferrer SI, 2013, SHOCK, V40, P492, DOI 10.1097/SHK.0000000000000050
   Vida G, 2011, J IMMUNOL, V186, P4340, DOI 10.4049/jimmunol.1003722
   Viviani B, 2003, J NEUROSCI, V23, P8692
   Wang H, 2003, NATURE, V421, P384, DOI 10.1038/nature01339
   Wang HC, 1999, SCIENCE, V285, P248, DOI 10.1126/science.285.5425.248
   Wang HC, 1999, SURGERY, V126, P389, DOI 10.1016/S0039-6060(99)70182-0
   Wang HH, 2001, AM J RESP CRIT CARE, V164, P1768, DOI 10.1164/ajrccm.164.10.2106117
   Williams FN, 2009, CLIN PLAST SURG, V36, P583, DOI 10.1016/j.cps.2009.05.001
   Yaprak M, 2008, NEUROANATOMY, V1, P17, DOI [10.1007/springerreference_114067, DOI 10.1007/SPRINGERREFERENCE_114067]
NR 88
TC 2
Z9 2
U1 0
U2 5
PU FRONTIERS MEDIA SA
PI LAUSANNE
PA AVENUE DU TRIBUNAL FEDERAL 34, LAUSANNE, CH-1015, SWITZERLAND
SN 1664-3224
J9 FRONT IMMUNOL
JI Front. Immunol.
PD SEP 1
PY 2021
VL 12
AR 720221
DI 10.3389/fimmu.2021.720221
PG 12
WC Immunology
WE Science Citation Index Expanded (SCI-EXPANDED)
SC Immunology
GA XF8TA
UT WOS:000724337600001
PM 34539655
OA gold, Green Published
DA 2023-07-12
ER

PT J
AU Khurana, A
   Banothu, AK
   Thanusha, AV
   Nayal, A
   Dinda, AK
   Singhal, M
   Bharani, KK
   Koul, V
AF Khurana, Amit
   Banothu, Anil Kumar
   Thanusha, A., V
   Nayal, Aradhana
   Dinda, Amit Kumar
   Singhal, Maneesh
   Bharani, Kala Kumar
   Koul, Veena
TI Preclinical efficacy study of a porous biopolymeric scaffold based on
   gelatin-hyaluronic acid-chondroitin sulfate in a porcine burn injury
   model: role of critical molecular markers (VEGFA, N-cadherin, COX-2),
   gamma sterilization efficacy and a comparison of healing potential to
   Integra (TM)
SO BIOMEDICAL MATERIALS
LA English
DT Article
DE hydrogel scaffold; burn injury; swine model; angiogenesis; gelatin;
   hyaluronic acid; gamma sterilization
ID GROWTH-FACTOR; SKIN SUBSTITUTES; FACTOR-BETA; IN-VITRO; PROLIFERATION;
   DIFFERENTIATION; ANGIOGENESIS; PROGRESSION; STRATEGIES; DRESSINGS
AB Development of scaffold from biopolymers can ease the requirements for donor skin autograft and plays an effective role in the treatment of burn wounds. In the current study, a porous foam based, bilayered hydrogel scaffold was developed using gelatin, hyaluronic acid and chondroitin sulfate (G-HA-CS). The fabricated scaffold was characterized physicochemically for pre- and post-sterilization efficacy by scanning electron microscopy (SEM), Fourier transform infrared (FTIR) spectroscopy, differential scanning calorimetry (DSC) and thermal gravimetric analysis (TGA). In-vitro studies proved that the scaffold promoted cellular proliferation. The efficacy of G-HA-CS scaffold was compared with Integra (TM) at different time points (7, 14, 21 and 42 days), in a swine second degree burn wound model. Remarkable healing potential of the scaffold was evident from the wound contraction rate, reduction of IL-6, TNF-alpha and C3. The expression of healing markers TGF-beta 1 and collagen 1 revealed significant skin regeneration with regulated fibroblast activation towards the late phase of healing (p < 0.001 at day 21 and 42 vs. control). Expression of Vascular Endothelial Growth Factor A (VEGFA), vimentin and N-cadherin were found to favor angiogenesis and skin regeneration. Mechanistically, scaffold promoted wound healing by modulation of CD-45, cyclooxygenase-2 and MMP-2. Thus, the promising results with foam based scaffold, comparable to Integra (TM) in swine burn injury model offer an innovative lead for clinical translation for effective management of burn wound.
C1 [Khurana, Amit; Thanusha, A., V; Nayal, Aradhana; Koul, Veena] Indian Inst Technol IIT Delhi, Ctr Biomed Engn CBME, Hauz Khas, New Delhi 110016, India.
   [Khurana, Amit; Banothu, Anil Kumar; Bharani, Kala Kumar] PVNRTVU, Coll Vet Sci, Dept Vet Pharmacol & Toxicol, Hyderabad 500030, Telangana, India.
   [Khurana, Amit; Bharani, Kala Kumar] PVNRTVU, Coll Vet Sci CVSc, Dept Vet Pharmacol & Toxicol, Warangal 506166, Telangana, India.
   [Banothu, Anil Kumar; Bharani, Kala Kumar] PVNRTVU, Coll Fishery Sci, Dept Aquat Anim Hlth Management, Wanaparthy 509104, Telangana, India.
   [Dinda, Amit Kumar] All India Inst Med Sci AIIMS, Dept Pathol, New Delhi 110029, India.
   [Singhal, Maneesh] All India Inst Med Sci AIIMS, Dept Plast Reconstruct & Burns Surg, JPN Apex Trauma Ctr, New Delhi 110029, India.
C3 Indian Institute of Technology System (IIT System); Indian Institute of
   Technology (IIT) - Delhi; All India Institute of Medical Sciences
   (AIIMS) New Delhi; All India Institute of Medical Sciences (AIIMS) New
   Delhi; Jai Prakash Narayan Apex Trauma Center
RP Khurana, A; Koul, V (通讯作者)，Indian Inst Technol IIT Delhi, Ctr Biomed Engn CBME, Hauz Khas, New Delhi 110016, India.; Bharani, KK (通讯作者)，PVNRTVU, Coll Vet Sci, Dept Vet Pharmacol & Toxicol, Hyderabad 500030, Telangana, India.; Khurana, A; Bharani, KK (通讯作者)，PVNRTVU, Coll Vet Sci CVSc, Dept Vet Pharmacol & Toxicol, Warangal 506166, Telangana, India.; Bharani, KK (通讯作者)，PVNRTVU, Coll Fishery Sci, Dept Aquat Anim Hlth Management, Wanaparthy 509104, Telangana, India.
EM ak3.khurana@gmail.com; bkalakumar@gmail.com; veenak_iitd@yahoo.com
RI Khurana, Amit/GLQ-8346-2022
OI Khurana, Amit/0000-0002-0749-4555; kumar, anil/0000-0003-0087-4114
FU IMPRINT India Initiative Project, 'Artificial skin (Bio-Inspired
   bi-layer Polymeric hybrid scaffold) for Burn Injuries and Trauma care'
   from the Ministry of Human Resources and Development (MHRD), Government
   of India [5653]; IMPRINT India Initiative Project, 'Artificial skin
   (Bio-Inspired bi-layer Polymeric hybrid scaffold) for Burn Injuries and
   Trauma care' from the Ministry of Health and Family Welfare (MH&FW), the
   Government of India [5653]
FX The authors are thankful to the IMPRINT India Initiative Project,
   'Artificial skin (Bio-Inspired bi-layer Polymeric hybrid scaffold) for
   Burn Injuries and Trauma care' (Project Number 5653), for providing
   financial assistance from the Ministry of Human Resources and
   Development (MHRD) and Ministry of Health and Family Welfare (MH&FW),
   the Government of India.
CR Amadori S, 2015, J MATER SCI-MATER M, V26, DOI 10.1007/s10856-015-5396-4
   Av T., 2020, BIOMED MATER, V15
   Bhowmick S, 2018, RSC ADV, V8, P16420, DOI 10.1039/c8ra01489b
   Bhowmick S, 2017, J MATER SCI-MATER M, V28, DOI 10.1007/s10856-017-5941-4
   Bhowmick S, 2017, MAT SCI ENG C-MATER, V79, P15, DOI 10.1016/j.msec.2017.05.005
   Bhowmick S, 2016, BIOMATERIALS, V88, P83, DOI 10.1016/j.biomaterials.2016.02.034
   Boateng J, 2015, J PHARM SCI-US, V104, P3653, DOI 10.1002/jps.24610
   Branski LK, 2011, BURNS, V37, P1360, DOI 10.1016/j.burns.2009.08.011
   CANNON JG, 1992, CRIT CARE MED, V20, P1414, DOI 10.1097/00003246-199210000-00009
   Caulfield RH, 2008, BURNS, V34, P474, DOI 10.1016/j.burns.2007.07.012
   Celikkin N, 2017, MAT SCI ENG C-MATER, V78, P1277, DOI 10.1016/j.msec.2017.04.016
   Cheng F, 2016, P NATL ACAD SCI USA, V113, pE4320, DOI 10.1073/pnas.1519197113
   Clark IA, 2008, INT J BIOCHEM CELL B, V40, P1362, DOI 10.1016/j.biocel.2007.12.006
   Dai CT, 2020, J DERMATOL TREAT, V31, P639, DOI 10.1080/09546634.2018.1530443
   Dhandayuthapani B, 2011, INT J POLYM SCI, V2011, DOI 10.1155/2011/290602
   Du J, 2021, FOOD HYDROCOLLOID, V113, DOI 10.1016/j.foodhyd.2020.106536
   Echave MC, 2017, CURR PHARM DESIGN, V23, P3567, DOI 10.2174/0929867324666170511123101
   Fan G-Y., 2018, J VIS EXP, V141
   Foox M, 2016, INT J POLYM MATER PO, V65, P611, DOI 10.1080/00914037.2016.1157792
   Friedrich EE, 2017, BIOMATERIALS, V114, P10, DOI 10.1016/j.biomaterials.2016.11.003
   Ghatak Shibnath, 2015, Int J Cell Biol, V2015, P834893, DOI 10.1155/2015/834893
   Godugu C, 2018, NANOMEDICINE-UK, V13, P2961, DOI 10.2217/nnm-2018-0223
   Halim AS, 2010, INDIAN J PLAST SURG, V43, pS23, DOI 10.4103/0970-0358.70712
   Hoque M.E., 2015, POLYM RES J, V9, P15
   Jaiswal M, 2013, J BIOMED NANOTECHNOL, V9, P1495, DOI 10.1166/jbn.2013.1643
   James SL, 2020, INJURY PREV, V26, P36, DOI 10.1136/injuryprev-2019-043299
   Jeong SI, 2012, EUR CELLS MATER, V24, P331, DOI 10.22203/eCM.v024a24
   Jeschke MG, 2020, NAT REV DIS PRIMERS, V6, DOI 10.1038/s41572-020-0145-5
   Johnson KE, 2014, ADV WOUND CARE, V3, P647, DOI 10.1089/wound.2013.0517
   Karkale S, 2018, INT IMMUNOPHARMACOL, V62, P191, DOI 10.1016/j.intimp.2018.07.012
   Karkale S, 2018, PULM PHARMACOL THER, V51, P32, DOI 10.1016/j.pupt.2018.06.003
   Khurana A, 2019, NANOMEDICINE-UK, V14, P1805, DOI 10.2217/nnm-2018-0318
   Khurana A, 2019, NANOMED-NANOTECHNOL, V18, P54, DOI 10.1016/j.nano.2019.02.018
   Kim HS, 2019, ADV DRUG DELIVER REV, V146, P209, DOI 10.1016/j.addr.2018.12.014
   Kirker KR, 2002, BIOMATERIALS, V23, P3661, DOI 10.1016/S0142-9612(02)00100-X
   Korkmaz HI, 2017, J BURN CARE RES, V38, pE796, DOI 10.1097/BCR.0000000000000486
   Kovacs AN, 2021, CARBOHYD POLYM, V251, DOI 10.1016/j.carbpol.2020.117047
   Kumar GS, 2014, CHEM-BIOL INTERACT, V223, P125, DOI 10.1016/j.cbi.2014.09.017
   Landen NX, 2016, CELL MOL LIFE SCI, V73, P3861, DOI 10.1007/s00018-016-2268-0
   Lopes SV, 2021, ACS APPL BIO MATER, V4, P2941, DOI 10.1021/acsabm.1c00051
   Mazhar A, 2014, J BIOMED OPT, V19, DOI 10.1117/1.JBO.19.8.086019
   Medina JL, 2019, INFLAMMATION, V42, P45, DOI 10.1007/s10753-018-0871-y
   Menon GK, 2015, SKIN BASICS STRUCTUR, P9
   Munavalli GG, 2022, ARCH DERMATOL RES, V314, P1, DOI 10.1007/s00403-021-02190-6
   Nafiu AB, 2015, BMC COMPLEM ALTERN M, V15, DOI 10.1186/s12906-015-0900-4
   Nicholas MN, 2016, CELL MOL LIFE SCI, V73, P3453, DOI 10.1007/s00018-016-2252-8
   Nikitovic D, 2005, ANTICANCER RES, V25, P2851
   Oktar BK, 2002, BURNS, V28, P209, DOI 10.1016/S0305-4179(02)00004-9
   Oliveira HM, 2009, BURNS, V35, P1180, DOI 10.1016/j.burns.2009.02.022
   Oryan A, 2017, J WOUND CARE, V26, P5, DOI 10.12968/jowc.2017.26.1.5
   Pakyari M, 2013, ADV WOUND CARE, V2, P215, DOI 10.1089/wound.2012.0406
   Papp A, 2004, BURNS, V30, P684, DOI 10.1016/j.burns.2004.03.021
   Patel H, 2011, TRENDS BIOMATER ARTI, V25, P20, DOI DOI 10.4028/WWW.SCIENTIFIC.NET/KEM.288-289.59
   Poranki D, 2016, BIOMED RES INT, V2016, DOI 10.1155/2016/1803912
   Reddy VJ, 2013, WOUND REPAIR REGEN, V21, P1, DOI 10.1111/j.1524-475X.2012.00861.x
   Rose LF, 2016, ADV WOUND CARE, V5, P106, DOI 10.1089/wound.2014.0536
   Rosenberg L, 2018, TOTAL BURN CARE, V5th, DOI 10.1016/B978-0-323-47661-4.00065-4
   Rowan MP, 2015, CRIT CARE, V19, DOI 10.1186/s13054-015-0961-2
   Sharma S., 2019, MAT BIOMEDICAL ENG, P97, DOI DOI 10.1016/B978-0-12-816909-4.00005-1
   Singh AK, 2012, INDIAN J PLAST SURG, V45, P388, DOI 10.4103/0970-0358.101322
   ter Horst B, 2018, ADV DRUG DELIVER REV, V123, P18, DOI 10.1016/j.addr.2017.06.012
   Thanusha AV, 2018, MAT SCI ENG C-MATER, V89, P378, DOI 10.1016/j.msec.2018.03.034
   Valachova K, 2021, POLYMERS-BASEL, V13, DOI 10.3390/polym13010095
   Wang HJ, 2009, MATERIALS, V2, P613, DOI 10.3390/ma2020613
   Wang Y, 2018, ADV DRUG DELIVER REV, V123, P3, DOI 10.1016/j.addr.2017.09.018
   Ye HL, 2017, BURNS, V43, P909, DOI 10.1016/j.burns.2016.11.014
   YOUNG PK, 1994, J INVEST DERMATOL, V103, P660, DOI 10.1111/1523-1747.ep12398424
   Zamboni F, 2021, CARBOHYD POLYM, V260, DOI 10.1016/j.carbpol.2021.117803
   Zamboni F, 2020, CARBOHYD POLYM, V245, DOI 10.1016/j.carbpol.2020.116501
   Zhuang SB, 2020, BIOSCIENCE REP, V40, DOI 10.1042/BSR20191607
NR 70
TC 8
Z9 7
U1 5
U2 22
PU IOP PUBLISHING LTD
PI BRISTOL
PA TEMPLE CIRCUS, TEMPLE WAY, BRISTOL BS1 6BE, ENGLAND
SN 1748-6041
EI 1748-605X
J9 BIOMED MATER
JI Biomed. Mater.
PD SEP 1
PY 2021
VL 16
IS 5
AR 055020
DI 10.1088/1748-605X/ac1d3e
PG 22
WC Engineering, Biomedical; Materials Science, Biomaterials
WE Science Citation Index Expanded (SCI-EXPANDED)
SC Engineering; Materials Science
GA UK1OG
UT WOS:000691744000001
PM 34384056
DA 2023-07-12
ER

PT J
AU Li, C
   Davis, X
   Lahni, P
   Stuck, J
   Williamson, L
   Kaplan, J
AF Li, Cheryl
   Davis, Xenia
   Lahni, Patrick
   Stuck, Joanna
   Williamson, Lauren
   Kaplan, Jennifer
TI Obesity protects against sepsis-induced and norepinephrine-induced white
   adipose tissue browning
SO AMERICAN JOURNAL OF PHYSIOLOGY-ENDOCRINOLOGY AND METABOLISM
LA English
DT Article
DE adipose tissue; browning; obesity; sepsis
ID HORMONE-SENSITIVE LIPASE; BETA-ADRENERGIC-RECEPTORS; NF-KAPPA-B;
   UNCOUPLING PROTEIN; ADIPOCYTES; EXPRESSION; FAT; LIPOLYSIS;
   INFLAMMATION; MORTALITY
AB Sepsis is a dysregulated systemic response to infection and can lead to organ damage and death. Obesity is a significant problem worldwide and affects outcomes from sepsis. Our laboratory demonstrated that white adipose tissue (WAT) undergoes browning during sepsis, a process whereby WAT adopts a brown adipose tissue phenotype. However, this browning process was not observed in obese mice during sepsis. White adipose tissue browning is detrimental in patients with burn injury and cancer. We hypothesize that norepinephrine (NE) induces WAT browning in nonobese mice but not in obese mice similarly to sepsis-induced WAT browning. Six-week-old C57BL/6 male mice were randomized to a high-fat diet or normal diet. After 6-7wk of feeding, polymicrobial sepsis was induced by cecal ligation and puncture (CLP). Norepinephrine was administered intraperitoneally via osmotic minipumps for 18 h or 72 h (no CLP) at which time tissue and plasma were harvested. Controls were mice that underwent CLP (no NE) with 18-h harvest. A separate group of mice underwent pretreatment with NE or vehicle infusion for 72 h, CLP was performed, and at 18 h had tissue and plasma harvested. Sepsis resulted in significant weight loss in both nonobese and obese mice. NE treatment alone caused weight loss in obese mice. Septic nonobese mice had higher uncoupling protein-1 (UCP1) expression compared with control and obese septic mice. NE treatment increased UCP1 expression in nonobese, but not obese mice. NE-treated obese septic mice had lower lung myeloperoxidase (MPO) activity, alanine aminotransferase (ALT), aspartate aminotransferase (AST), TNF alpha, and IL-6 levels compared with NE-treated nonobese septic mice. Obesity protects mice from septic-induced and NE-induced WAT browning.
   NEW & NOTEWORTHY White adipose tissue browning is detrimental in patients with burn injury and cancer. WAT browning occurs in nonobese mice and can be induced by beta receptor norepinephrine infusion, but obese mice are resistant to sepsisinduced and norepinephrine-induced WAT browning. We propose that the lack of WAT browning and unchanged inflammatory cytokine response may contribute to the protection of obese mice from sepsis.
C1 [Li, Cheryl; Davis, Xenia; Lahni, Patrick; Stuck, Joanna; Williamson, Lauren; Kaplan, Jennifer] Cincinnati Childrens Hosp Med Ctr, Div Crit Care Med, Cincinnati, OH 45229 USA.
   [Kaplan, Jennifer] Univ Cincinnati, Coll Med, Dept Pediat, Cincinnati, OH 45221 USA.
C3 Cincinnati Children's Hospital Medical Center; University System of
   Ohio; University of Cincinnati
RP Kaplan, J (通讯作者)，Cincinnati Childrens Hosp Med Ctr, Div Crit Care Med, Cincinnati, OH 45229 USA.; Kaplan, J (通讯作者)，Univ Cincinnati, Coll Med, Dept Pediat, Cincinnati, OH 45221 USA.
EM jennifer.kaplan@cchmc.org
OI Kaplan, Jennifer/0000-0001-7020-2394
FU National Institutes of Health (NIH) [R01GM126551, P30DK078392]
FX This work was supported by National Institutes of Health (NIH) Grants
   R01GM126551 (J.K.) and P30DK078392.
CR Abdullahi A, 2019, CELL DEATH DIS, V10, DOI 10.1038/s41419-019-2103-2
   Abdullahi A, 2017, ENDOCR REV, V38, P538, DOI 10.1210/er.2017-00163
   Abdullahi A, 2017, SHOCK, V47, P33, DOI 10.1097/SHK.0000000000000749
   Nguyen AT, 2016, PLOS ONE, V11, DOI 10.1371/journal.pone.0154599
   [Anonymous], 1999, REV MED PHYSL
   Atgie C, 1997, AM J PHYSIOL-CELL PH, V273, pC1136, DOI 10.1152/ajpcell.1997.273.4.C1136
   Ayalon I, 2018, SHOCK, V50, P557, DOI 10.1097/SHK.0000000000001076
   BENEDICT CR, 1992, CIRC SHOCK, V38, P165
   Bougneres P, 1997, J CLIN INVEST, V99, P2568, DOI 10.1172/JCI119444
   Collins S, 2001, RECENT PROG HORM RES, V56, P309, DOI 10.1210/rp.56.1.309
   Collins S, 1999, INT J OBESITY, V23, P669, DOI 10.1038/sj.ijo.0800894
   COUSIN B, 1992, J CELL SCI, V103, P931
   Epstein L, 2016, MMWR-MORBID MORTAL W, V65, P342, DOI 10.15585/mmwr.mm6513a2
   Germack R, 1997, BRIT J PHARMACOL, V120, P201, DOI 10.1038/sj.bjp.0700885
   Ghorbani M, 1997, INT J OBESITY, V21, P465, DOI 10.1038/sj.ijo.0800432
   Goossens C, 2019, CRIT CARE, V23, DOI 10.1186/s13054-019-2506-6
   Huttunen R, 2007, BMC INFECT DIS, V7, DOI 10.1186/1471-2334-7-13
   Jocken JWE, 2008, DIABETOLOGIA, V51, P320, DOI 10.1007/s00125-007-0866-y
   Johansson PI, 2014, J CRIT CARE, V29, P327, DOI 10.1016/j.jcrc.2013.10.028
   Kaplan J, 2014, INNATE IMMUN-LONDON, V20, P519, DOI 10.1177/1753425913501565
   Kellum J A, 2004, Crit Care Resusc, V6, P197
   Kim J, 2020, SHOCK, V53, P460, DOI 10.1097/SHK.0000000000001385
   Kolyva AS, 2014, NUTR DIABETES, V4, DOI 10.1038/nutd.2014.34
   Kopecky J, 1995, J CLIN INVEST, V96, P2914, DOI 10.1172/JCI118363
   Large V, 1999, J LIPID RES, V40, P2059
   Lee YH, 2015, FASEB J, V29, P286, DOI 10.1096/fj.14-263038
   Masters RK, 2013, AM J PUBLIC HEALTH, V103, P1895, DOI 10.2105/AJPH.2013.301379
   Morimoto C, 2001, J LIPID RES, V42, P120
   Nagase I, 1996, J CLIN INVEST, V97, P2898, DOI 10.1172/JCI118748
   National Research Council (US) Committee for the Update of the Guide for the Care and Use of Laboratory Animals, 2011, GUIDE CARE USE LAB A, DOI [10.17226/12910, DOI 10.17226/12910]
   NILSSON NO, 1980, FEBS LETT, V111, P125, DOI 10.1016/0014-5793(80)80776-9
   Peng XR, 2015, FRONT ENDOCRINOL, V6, DOI 10.3389/fendo.2015.00174
   Pepper DJ, 2019, CRIT CARE MED, V47, P643, DOI 10.1097/CCM.0000000000003692
   Petruzzelli M, 2014, CELL METAB, V20, P433, DOI 10.1016/j.cmet.2014.06.011
   Prescott HC, 2014, CRIT CARE MED, V42, P1766, DOI 10.1097/CCM.0000000000000336
   Ray MA, 2010, J AM ASSOC LAB ANIM, V49, P282
   Rittig N, 2016, PLOS ONE, V11, DOI 10.1371/journal.pone.0162167
   Shin J, 2017, CRIT CARE, V21, DOI 10.1186/s13054-017-1893-9
   STRALFORS P, 1984, P NATL ACAD SCI-BIOL, V81, P3317, DOI 10.1073/pnas.81.11.3317
   Thavamani A, 2021, PEDIATR OBES, V16, DOI 10.1111/ijpo.12777
   Wu J, 2012, CELL, V150, P366, DOI 10.1016/j.cell.2012.05.016
   Xiao HY, 2005, CRIT CARE MED, V33, P161, DOI 10.1097/01.CCM.0000151049.19253.54
   Yang XY, 2017, JCI INSIGHT, V2, DOI 10.1172/jci.insight.89044
   Zingarelli B, 2003, J IMMUNOL, V171, P6827, DOI 10.4049/jimmunol.171.12.6827
   Zingarelli B, 2010, AM J PATHOL, V177, P1834, DOI 10.2353/ajpath.2010.091010
NR 45
TC 3
Z9 3
U1 0
U2 6
PU AMER PHYSIOLOGICAL SOC
PI BETHESDA
PA 9650 ROCKVILLE PIKE, BETHESDA, MD 20814 USA
SN 0193-1849
EI 1522-1555
J9 AM J PHYSIOL-ENDOC M
JI Am. J. Physiol.-Endocrinol. Metab.
PD SEP
PY 2021
VL 321
IS 3
BP E433
EP E442
DI 10.1152/ajpendo.00380.2020
PG 10
WC Endocrinology & Metabolism; Physiology
WE Science Citation Index Expanded (SCI-EXPANDED)
SC Endocrinology & Metabolism; Physiology
GA UR9BA
UT WOS:000697034100006
PM 34370596
OA Green Published
DA 2023-07-12
ER

PT J
AU Maile, R
   Willis, ML
   Herring, LE
   Prevatte, A
   Mahung, C
   Cairns, B
   Wallet, S
   Coleman, LG
AF Maile, Robert
   Willis, Micah L.
   Herring, Laura E.
   Prevatte, Alex
   Mahung, Cressida
   Cairns, Bruce
   Wallet, Shannon
   Coleman, Leon G., Jr.
TI Burn Injury Induces Proinflammatory Plasma Extracellular Vesicles That
   Associate with Length of Hospital Stay in Women: CRP and SAA1 as
   Potential Prognostic Indicators
SO INTERNATIONAL JOURNAL OF MOLECULAR SCIENCES
LA English
DT Article
DE biomarkers; extracellular vesicles; burn injury; trauma; sepsis
ID C-REACTIVE PROTEIN; INHALATION INJURY; BACTERIAL-INFECTION; CYTOKINE
   PROFILES; CARE; MORTALITY; COMPLEX; TRENDS; SAMPLE; DAMAGE
AB Severe burn injury is a devastating form of trauma that results in persistent immune dysfunction with associated morbidity and mortality. The underlying drivers of this immune dysfunction remain elusive, and there are no prognostic markers to identify at-risk patients. Extracellular vesicles (EVs) are emerging as drivers of immune dysfunction as well as biomarkers. We investigated if EVs after burn injury promote macrophage activation and assessed if EV contents can predict length of hospital stay. EVs isolated early from mice that received a 20% total body surface area (TBSA) burn promoted proinflammatory responses in cultured splenic macrophages. Unbiased LC-MS/MS proteomic analysis of early EVs (<72 h post-injury) from mice and humans showed some similarities including enrichment of acute phase response proteins such as CRP and SAA1. Semi-unbiased assessment of early human burn patient EVs found alterations consistent with increased proinflammatory signaling and loss of inhibition of CRP expression. In a sample of 50 patients with large burn injury, EV SAA1 and CRP were correlated with TBSA injury in both sexes and were correlated with length of hospital stay in women. These findings suggest that EVs are drivers of immune responses after burn injury and their content may predict hospital course.
C1 [Maile, Robert; Cairns, Bruce] Univ N Carolina, North Carolina Jaycee Burn Ctr, Curriculum Toxicol & Environm Med, Dept Surg Microbiol & Immunol, Chapel Hill, NC 27599 USA.
   [Willis, Micah L.] Univ N Carolina, Curriculum Toxicol & Environm Med, Chapel Hill, NC 27599 USA.
   [Herring, Laura E.; Prevatte, Alex] Univ N Carolina, UNC Prote Core Facil, Sch Med, Dept Pharmacol, Chapel Hill, NC 27599 USA.
   [Mahung, Cressida] Univ N Carolina, North Carolina Jaycee Burn Ctr, Dept Surg, Chapel Hill, NC 27599 USA.
   [Wallet, Shannon] Univ N Carolina, Adams Sch Dent, Dept Microbiol & Immunol, Div Oral & Craniofacial Hlth Sci, Chapel Hill, NC 27599 USA.
   [Coleman, Leon G., Jr.] Univ N Carolina, Sch Med, Bowles Ctr Alcohol Studies, Dept Pharmacol, Chapel Hill, NC 27599 USA.
C3 University of North Carolina; University of North Carolina Chapel Hill;
   University of North Carolina; University of North Carolina Chapel Hill;
   University of North Carolina; University of North Carolina Chapel Hill;
   University of North Carolina School of Medicine; University of North
   Carolina; University of North Carolina Chapel Hill; University of North
   Carolina; University of North Carolina Chapel Hill; University of North
   Carolina; University of North Carolina Chapel Hill; University of North
   Carolina School of Medicine
RP Coleman, LG (通讯作者)，Univ N Carolina, Sch Med, Bowles Ctr Alcohol Studies, Dept Pharmacol, Chapel Hill, NC 27599 USA.
EM robert_maile@med.unc.edu; mlatw@unc.edu; laura_herring@med.unc.edu;
   alex_prevatte@med.unc.edu; cmahung@email.unc.edu;
   bruce_cairns@med.unc.edu; Shannon_wallet@unc.edu;
   leon_coleman@med.unc.edu
RI , Proteomics Core UNC/AFQ-7201-2022; , Proteomics Core UNC/AAH-3777-2022
OI Maile, Robert/0000-0002-9126-4188; Willis, Micah/0000-0001-6174-8037
FU NIH [GM131124, GM008450, ES007126, AA024829, AA028924, AA028599]; Jaycee
   Burn Trust
FX This research was funded by NIH, grant numbers: GM131124, GM008450,
   ES007126, AA024829, AA028924, AA028599 and The Jaycee Burn Trust.
CR ABA National Burn Repository, BURN INC TREATM US 2
   Bird MD, 2008, CELL IMMUNOL, V252, P57, DOI 10.1016/j.cellimm.2007.09.007
   Brusselaers N, 2012, BURNS, V38, P364, DOI 10.1016/j.burns.2011.09.005
   Cairns B, 2006, J TRAUMA, V61, P293, DOI 10.1097/01.ta.0000228969.46633.bb
   Cairns BA, 2008, J TRAUMA, V64, P1069, DOI 10.1097/TA.0b013e318166b7d9
   Chen MC, 2014, BURNS, V40, P1481, DOI 10.1016/j.burns.2014.06.016
   Chen XL, 2012, PLOS ONE, V7, DOI 10.1371/journal.pone.0050668
   Cioffi WG, 2001, J AM COLL SURGEONS, V192, P241, DOI 10.1016/S1072-7515(00)00795-X
   Coleman LG, 2018, PLOS ONE, V13, DOI 10.1371/journal.pone.0195335
   Coleman LG, 2017, J NEUROINFLAMM, V14, DOI 10.1186/s12974-017-0799-4
   Cox J, 2008, NAT BIOTECHNOL, V26, P1367, DOI 10.1038/nbt.1511
   Crews FT, 2021, J NEUROSCI RES, V99, P1940, DOI 10.1002/jnr.24813
   Dunn JLM, 2018, J LEUKOCYTE BIOL, V103, P909, DOI 10.1002/JLB.3AB0616-251RRR
   Dunn JLM, 2018, AM J PHYSIOL-LUNG C, V314, pL822, DOI 10.1152/ajplung.00272.2017
   Dunn JLM, 2016, BURNS, V42, P1522, DOI 10.1016/j.burns.2016.05.005
   Durbin EA, 2000, CYTOKINE, V12, P1669, DOI 10.1006/cyto.2000.0768
   Eitas TK, 2017, PLOS ONE, V12, DOI 10.1371/journal.pone.0184164
   Farre-Alins V, 2021, BIOMEDICINES, V9, DOI 10.3390/biomedicines9060599
   Fendl B, 2021, SCI REP-UK, V11, DOI 10.1038/s41598-021-86489-4
   Finnerty CC, 2008, MOL MED, V14, P553, DOI 10.2119/2007-00132.Finnerty
   Gauglitz GG, 2008, SHOCK, V30, P503, DOI 10.1097/SHK.0b013e31816e3373
   Ghosh A, 2018, AM J RESP CRIT CARE, V198, P67, DOI 10.1164/rccm.201710-2033OC
   Han S, 2016, J DERMATOL SCI, V84, P107, DOI 10.1016/j.jdermsci.2016.07.010
   Hou J, 2021, MOL CANCER, V20, DOI 10.1186/s12943-021-01309-7
   Jeppesen DK, 2019, CELL, V177, P428, DOI 10.1016/j.cell.2019.02.029
   Jeschke MG, 2011, PLOS ONE, V6, DOI 10.1371/journal.pone.0021245
   Jones SW, 2013, PLOS ONE, V8, DOI 10.1371/journal.pone.0064250
   Karasu E, 2020, FRONT IMMUNOL, V11, DOI 10.3389/fimmu.2020.01789
   Kartchner LB, 2019, BURNS, V45, P627, DOI 10.1016/j.burns.2018.08.019
   Kennedy L, 2017, PLOS GENET, V13, DOI 10.1371/journal.pgen.1007011
   Kulkarni Meghana M, 2011, Curr Protoc Mol Biol, VChapter 25, DOI 10.1002/0471142727.mb25b10s94
   Leow KY, 2012, INFLAMM RES, V61, P391, DOI 10.1007/s00011-011-0424-4
   Liu LN, 2020, J IMMUNOL, V205, P193, DOI 10.4049/jimmunol.1901393
   Lopez NE, 2012, SHOCK, V38, P294, DOI 10.1097/SHK.0b013e31825f5fb2
   Maile R, 2015, AM J PHYSIOL-LUNG C, V308, pL855, DOI 10.1152/ajplung.00321.2014
   Marnell L, 2005, CLIN IMMUNOL, V117, P104, DOI 10.1016/j.clim.2005.08.004
   Mathieu M, 2019, NAT CELL BIOL, V21, P9, DOI 10.1038/s41556-018-0250-9
   Miller SF, 2008, J BURN CARE RES, V29, P862, DOI 10.1097/BCR.0b013e31818cb046
   Moore CB, 2007, J BURN CARE RES, V28, P879, DOI 10.1097/BCR.0b013e318159a41e
   Neely CJ, 2014, PLOS ONE, V9, DOI 10.1371/journal.pone.0085623
   O'Banion CP, 2018, CELL CHEM BIOL, V25, P100, DOI 10.1016/j.chembiol.2017.09.011
   O'Dea KP, 2016, PLOS ONE, V11, DOI 10.1371/journal.pone.0167801
   Peck M, 2009, B WORLD HEALTH ORGAN, V87, P802, DOI 10.2471/BLT.08.059733
   Pruitt BA, 2009, CLIN PLAST SURG, V36, P527, DOI 10.1016/j.cps.2009.05.007
   Raeven P, 2018, THERANOSTICS, V8, P3348, DOI 10.7150/thno.23453
   Segura-Lepe MP, 2019, BMC BIOINFORMATICS, V20, DOI 10.1186/s12859-019-3163-0
   Strassle PD, 2017, J BURN CARE RES, V38, P187, DOI [10.1097/BCR.0000000000000456, 10.1097/bcr.0000000000000456]
   Thombs BD, 2007, ANN SURG, V245, P629, DOI 10.1097/01.sla.0000250422.36168.67
   Thompson D, 1999, STRUCTURE, V7, P169, DOI 10.1016/S0969-2126(99)80023-9
   Tricarico Christopher, 2017, Small GTPases, V8, P220, DOI 10.1080/21541248.2016.1215283
   van Duin D, 2016, AM J INFECT CONTROL, V44, P1511, DOI 10.1016/j.ajic.2016.07.027
   van Niel G, 2018, NAT REV MOL CELL BIO, V19, P213, DOI 10.1038/nrm.2017.125
   Veeravagu A, 2015, J BURN CARE RES, V36, P258, DOI 10.1097/BCR.0000000000000064
   VOLANAKIS JE, 1982, ANN NY ACAD SCI, V389, P235, DOI 10.1111/j.1749-6632.1982.tb22140.x
   Willis ML, 2022, J LEUKOCYTE BIOL, V111, P33, DOI 10.1002/JLB.3MIA0321-150RR
   Yang H, 2004, P NATL ACAD SCI USA, V101, P296, DOI 10.1073/pnas.2434651100
   Yi JJ, 2017, J BIOL CHEM, V292, P12503, DOI 10.1074/jbc.M117.788448
NR 57
TC 6
Z9 6
U1 1
U2 3
PU MDPI
PI BASEL
PA ST ALBAN-ANLAGE 66, CH-4052 BASEL, SWITZERLAND
EI 1422-0067
J9 INT J MOL SCI
JI Int. J. Mol. Sci.
PD SEP
PY 2021
VL 22
IS 18
AR 10083
DI 10.3390/ijms221810083
PG 19
WC Biochemistry & Molecular Biology; Chemistry, Multidisciplinary
WE Science Citation Index Expanded (SCI-EXPANDED)
SC Biochemistry & Molecular Biology; Chemistry
GA UX1VJ
UT WOS:000700635200001
PM 34576246
OA Green Published, gold
DA 2023-07-12
ER

PT J
AU Min, D
   Wu, B
   Chen, L
   Chen, RQ
   Wang, JL
   Zhang, HL
   Chen, JR
   Kim, S
   Zhang, LR
   Xia, ZF
   Lin, JH
AF Min, Dong
   Wu, Bing
   Chen, Long
   Chen, Ruiqin
   Wang, Jiling
   Zhang, Hailong
   Chen, Jinrong
   Kim, Sunghee
   Zhang, Lurong
   Xia, Zhaofan
   Lin, Jianhua
TI Level of Decoy Receptor 3 for Monitoring Clinical Progression of Severe
   Burn Patients
SO JOURNAL OF BURN CARE & RESEARCH
LA English
DT Article
ID FAS LIGAND; PROCALCITONIN; BIOMARKER; SEPSIS; MANAGEMENT; APOPTOSIS;
   DIAGNOSIS; DCR3
AB The clinical value of Decoy receptor 3 (DcR3) in severe burn is investigated. Ten patients with severe burns were monitored for DcR3, PCT, CRP, IL6, SOFA score, white blood cell (WBC), and platelet. The correlations were analyzed. DcR3 increased on day 1. The nonsurvivors had a steady high level of DcR3 while the survivors had a relatively low level of DcR3. The peak magnitude of DcR3 was high in five nonsurvivors and low in five survivors without overlap. Three patients had a continuously increasing DcR3 level and then died. In the other two nonsurvivors, DcR3 reached the peak and then decreased before death. DcR3 correlated well with PCT (rho = 0.4469, P < .0001), less with CRP, platelet, IL6, SOFA score and WBC (rho = 0.4369, 0.4078, 0.3995, 0.2631, 0.1504, respectively, all P < .001). To explore the mechanisms, the HaCaT or THP-1 cells were stimulated by the plasma of burn patients, 45 degrees C, LPS or stimulators of TLRs or NOD2 (PGN, CL264, MDP, iE-DAP, Gardiquimod), and their DcR3 was increased, which could be reduced by GDC-0941 or BEZ235 (inhibitors of PI3K and mTOR). The levels of DcR3 appeared to be a useful biomarker for monitoring the clinical severity and a predictor of mortality of severe burns.
C1 [Min, Dong] Shanghai Jiao Tong Univ, Ruijin Hosp, Dept Crit Care Med, Sch Med, Shanghai, Peoples R China.
   [Wu, Bing; Chen, Ruiqin; Chen, Jinrong; Lin, Jianhua] Fujian Med Univ, Affiliated Hosp 1, Fuzhou 350005, Peoples R China.
   [Chen, Long] Fudan Univ, Huashan Hosp, Div Neurocrit Care, Shanghai, Peoples R China.
   [Wang, Jiling] Putian First Hosp, Dept Oncol, Shenyang, Peoples R China.
   [Zhang, Hailong] Hailong Zhang Fujian Ctr Dis Control & Prevent, Fuzhou, Peoples R China.
   [Kim, Sunghee] BioPowerTech, Tuscaloosa, AL USA.
   [Zhang, Lurong] Fujian Canc Hosp, Dept Radiat Biol, Fuzhou, Peoples R China.
   [Xia, Zhaofan] Shanghai Changhai Hosp, Brun Ctr, Shanghai, Peoples R China.
C3 Shanghai Jiao Tong University; Fujian Medical University; Fudan
   University; Naval Medical University
RP Lin, JH (通讯作者)，Fujian Med Univ, Affiliated Hosp 1, Fuzhou 350005, Peoples R China.
EM jianhual@126.com
FU International Science & Technology Cooperation Program of China
   [2015DFA31770]; Fujian Development and Reform Commission [FGW2014];
   Science & Technology Program of Fujian Province, China [2018Y2003];
   Startup Fund for scientific research, Fujian Medical University
   [2016QH054]; Youth Fund for scientific research, Fujian Provincial
   Health Commission [2017-1-56]
FX This study was supported in part by grants from International Science &
   Technology Cooperation Program of China (2015DFA31770); Fujian
   Development and Reform Commission (FGW2014), and Science & Technology
   Program of Fujian Province, China (2018Y2003). Startup Fund for
   scientific research, Fujian Medical University (Grant number:
   2016QH054); Youth Fund for scientific research, Fujian Provincial Health
   Commission (Grant number: 2017-1-56).
CR Bamias G, 2011, EXP DERMATOL, V20, P725, DOI 10.1111/j.1600-0625.2011.01304.x
   Chen JG, 2004, J IMMUNOL METHODS, V285, P63, DOI 10.1016/j.jim.2003.11.004
   Fukuzuka K, 2000, J TRAUMA, V49, P710, DOI 10.1097/00005373-200010000-00020
   Fukuzuka K, 1999, ANN SURG, V229, P851, DOI 10.1097/00000658-199906000-00012
   Gao Liqin, 2018, Oncotarget, V9, P10934, DOI 10.18632/oncotarget.23736
   Herzum I, 2008, CURR MED CHEM, V15, P581, DOI 10.2174/092986708783769704
   Hou YQ, 2012, CLIN CHIM ACTA, V413, P744, DOI 10.1016/j.cca.2012.01.007
   Hsieh SL, 2017, J BIOMED SCI, V24, DOI 10.1186/s12929-017-0347-7
   Jeschke MG, 2015, CRIT CARE MED, V43, P808, DOI 10.1097/CCM.0000000000000790
   Jeschke MG, 2011, PLOS ONE, V6, DOI 10.1371/journal.pone.0021245
   Kim S, 2005, CLIN IMMUNOL, V115, P286, DOI 10.1016/j.clim.2005.02.014
   Kim S, 2004, INFECT IMMUN, V72, P89, DOI 10.1128/IAI.72.1.89-93.2004
   Kim S, 2012, DIAGN MICR INFEC DIS, V73, P312, DOI 10.1016/j.diagmicrobio.2012.04.008
   Klein MB, 2014, ANN SURG, V259, P833, DOI 10.1097/SLA.0000000000000438
   Lee PC, 2017, HEPATOL RES, V47, P1260, DOI 10.1111/hepr.12863
   Migone TS, 2002, IMMUNITY, V16, P479, DOI 10.1016/S1074-7613(02)00283-2
   Pitti RM, 1998, NATURE, V396, P699, DOI 10.1038/25387
   Prkno A, 2013, CRIT CARE, V17, DOI 10.1186/cc13157
   Riedel S, 2012, DIAGN MICR INFEC DIS, V73, P221, DOI 10.1016/j.diagmicrobio.2012.05.002
   Santaniello JM, 2004, J TRAUMA, V57, P696, DOI 10.1097/01.TA.0000140480.50079.A8
   Schneider DF, 2007, J BURN CARE RES, V28, P365, DOI 10.1097/BCR.0B013E318053D40B
   Seoane L, 2014, BURNS, V40, P223, DOI 10.1016/j.burns.2013.11.018
   Speeckaert MM, 2012, AM J NEPHROL, V36, P261, DOI 10.1159/000342333
   Sridharan P, 2013, SURG INFECT, V14, P489, DOI 10.1089/sur.2012.028
   Wang YJ, 2012, APOPTOSIS, V17, P1144, DOI 10.1007/s10495-012-0750-1
   Wu NL, 2013, BBA-MOL BASIS DIS, V1832, P1538, DOI 10.1016/j.bbadis.2013.05.020
   Yamada Y, 2003, BURNS, V29, P799, DOI 10.1016/S0305-4179(03)00201-8
   Yu KY, 1999, J BIOL CHEM, V274, P13733, DOI 10.1074/jbc.274.20.13733
   Zant R, 2014, TRANSPL P, V46, P3507, DOI 10.1016/j.transproceed.2014.08.048
NR 29
TC 0
Z9 0
U1 1
U2 5
PU OXFORD UNIV PRESS
PI OXFORD
PA GREAT CLARENDON ST, OXFORD OX2 6DP, ENGLAND
SN 1559-047X
EI 1559-0488
J9 J BURN CARE RES
JI J. Burn Care Res.
PD SEP-OCT
PY 2021
VL 42
IS 5
BP 925
EP 933
DI 10.1093/jbcr/irz170
PG 9
WC Critical Care Medicine; Dermatology; Surgery
WE Science Citation Index Expanded (SCI-EXPANDED)
SC General & Internal Medicine; Dermatology; Surgery
GA WE2NN
UT WOS:000705462100012
PM 34213565
DA 2023-07-12
ER

PT J
AU Miricescu, D
   Badoiu, SC
   Stanescu-Spinu, II
   Totan, AR
   Stefani, C
   Greabu, M
AF Miricescu, Daniela
   Badoiu, Silviu Constantin
   Stanescu-Spinu, Iulia-Ioana
   Totan, Alexandra Ripszky
   Stefani, Constantin
   Greabu, Maria
TI Growth Factors, Reactive Oxygen Species, and Metformin-Promoters of the
   Wound Healing Process in Burns?
SO INTERNATIONAL JOURNAL OF MOLECULAR SCIENCES
LA English
DT Review
DE burns; growth factors; reactive oxygen species; metformin; wound
   healing; signaling pathways
ID COLONY-STIMULATING FACTOR; UP-REGULATION; STEM-CELLS;
   CLINICAL-IMPLICATIONS; HYDROGEN-PEROXIDE; 2ND-DEGREE BURN;
   GENE-EXPRESSION; FACTOR THERAPY; FACTOR BFGF; FACTOR-I
AB Burns can be caused by various factors and have an increased risk of infection that can seriously delay the wound healing process. Chronic wounds caused by burns represent a major health problem. Wound healing is a complex process, orchestrated by cytokines, growth factors, prostaglandins, free radicals, clotting factors, and nitric oxide. Growth factors released during this process are involved in cell growth, proliferation, migration, and differentiation. Reactive oxygen species are released in acute and chronic burn injuries and play key roles in healing and regeneration. The main aim of this review is to present the roles of growth factors, reactive oxygen species, and metformin in the healing process of burn injuries.
C1 [Miricescu, Daniela; Stanescu-Spinu, Iulia-Ioana; Totan, Alexandra Ripszky; Greabu, Maria] Carol Davila Univ Med & Pharm, Fac Dent Med, Dept Biochem, 8 Eroii Sanitari Blvd, Bucharest 050474, Romania.
   [Badoiu, Silviu Constantin] Carol Davila Univ Med & Pharm, Fac Med, Dept Anat & Embriol, 8 Eroii Sanitari Blvd, Bucharest 050474, Romania.
   [Badoiu, Silviu Constantin] Life Mem Hosp, Dept Plast & Reconstruct Surg, 365 Grivitei St, Bucharest 010719, Romania.
   [Stefani, Constantin] Dr Carol Davila Cent Mil Emergency Univ Hosp, Dept Family Med & Clin Base, Bucharest 010825, Romania.
C3 Carol Davila University of Medicine & Pharmacy; Carol Davila University
   of Medicine & Pharmacy
RP Stanescu-Spinu, II (通讯作者)，Carol Davila Univ Med & Pharm, Fac Dent Med, Dept Biochem, 8 Eroii Sanitari Blvd, Bucharest 050474, Romania.; Badoiu, SC (通讯作者)，Carol Davila Univ Med & Pharm, Fac Med, Dept Anat & Embriol, 8 Eroii Sanitari Blvd, Bucharest 050474, Romania.; Badoiu, SC (通讯作者)，Life Mem Hosp, Dept Plast & Reconstruct Surg, 365 Grivitei St, Bucharest 010719, Romania.
EM daniela.miricescu@umfcd.ro; silviu.badoiu@umfcd.ro;
   iulia.stanescu@umfcd.ro; alexandra.totan@umfcd.ro;
   constantin.stefani@umfcd.ro; maria.greabu@umfcd.ro
RI Daniela, Miricescu/G-8788-2016; Miricescu, Daniela/AEA-5567-2022;
   Stanescu-Spinu, Iulia-Ioana/AAD-7140-2021; Badoiu,
   Silviu-Constantin/IAR-9204-2023; badoiu, silviu/HKE-2868-2023
OI Stanescu-Spinu, Iulia-Ioana/0000-0001-9224-6056; Badoiu, Silviu
   Constantin/0000-0002-6572-9244; TOTAN, ALEXANDRA/0000-0002-4345-282X
CR Abe Y, 2000, EUR J PHARMACOL, V408, P213, DOI 10.1016/S0014-2999(00)00766-4
   Adam AB, 2017, INT J PEDIATR OTORHI, V99, P8, DOI 10.1016/j.ijporl.2017.05.013
   Akita S, 2008, WOUND REPAIR REGEN, V16, P635, DOI 10.1111/j.1524-475X.2008.00414.x
   Akita S, 2008, J TRAUMA, V64, P809, DOI 10.1097/TA.0b013e31802c8247
   An Y, 2018, CELL DEATH DIS, V9, DOI 10.1038/s41419-017-0082-8
   Andre-Levigne D, 2017, INT J MOL SCI, V18, DOI 10.3390/ijms18102149
   Arbab AAI, 2021, FRONT VET SCI, V8, DOI 10.3389/fvets.2021.661380
   Asai E, 2018, FUKUSHIMA J MED SCI, V64, P15, DOI 10.5387/fms.2016-13
   Asena M, 2020, INT WOUND J, V17, P132, DOI 10.1111/iwj.13244
   Atiba A, 2011, AM J SURG, V201, P809, DOI 10.1016/j.amjsurg.2010.06.017
   Balaji S, 2014, J SURG RES, V190, P367, DOI 10.1016/j.jss.2014.02.051
   Bao P, 2009, J SURG RES, V153, P347, DOI 10.1016/j.jss.2008.04.023
   Barrientos S, 2014, WOUND REPAIR REGEN, V22, P569, DOI 10.1111/wrr.12205
   Behr B, 2010, BONE, V47, P281, DOI 10.1016/j.bone.2010.05.008
   Berlanga-Acosta J, 2020, MEDICC REV, V22, P24, DOI 10.37757/MR2020.V22.N3.7
   Berlanga-Acosta J, 2017, BIOMED RES INT, V2017, DOI 10.1155/2017/2923759
   Beserra FP, 2018, MOLECULES, V23, DOI 10.3390/molecules23112819
   Bienert M, 2017, BIOMED MATER, V12, DOI 10.1088/1748-605X/aa7695
   Bogachkov YY, 2020, AM J PHYSIOL-CELL PH, V318, pC762, DOI 10.1152/ajpcell.00495.2018
   Botusan IR, 2018, PLOS ONE, V13, DOI 10.1371/journal.pone.0193084
   Brem Harold, 2018, Surg Technol Int, V32, P61
   Bridges HR, 2014, BIOCHEM J, V462, P475, DOI 10.1042/BJ20140620
   Butin-Israeli V, 2019, J CLIN INVEST, V129, P712, DOI 10.1172/JCI122085
   Cai JQ, 2019, CORNEA, V38, P1430, DOI 10.1097/ICO.0000000000002134
   Carvalho ED, 2017, DENT TRAUMATOL, V33, P91, DOI 10.1111/edt.12308
   Casado-Diaz A, 2020, FRONT BIOENG BIOTECH, V8, DOI 10.3389/fbioe.2020.00146
   Chen J, 2016, CELL PHYSIOL BIOCHEM, V39, P2262, DOI 10.1159/000447919
   Cheng CF, 2008, MOL CELL BIOL, V28, P3344, DOI 10.1128/MCB.01287-07
   Chi YF, 2015, GENET MOL RES, V14, P2735, DOI 10.4238/2015.March.31.3
   Chomiski V, 2016, ACTA CIR BRAS, V31, P505, DOI 10.1590/S0102-865020160080000002
   Cieszkowski J, 2017, J PHYSIOL PHARMACOL, V68, P609
   Cowin AJ, 2001, J INVEST DERMATOL, V117, P1282, DOI 10.1046/j.0022-202x.2001.01501.x
   Cree-Green M, 2019, J CLIN ENDOCR METAB, V104, P3265, DOI 10.1210/jc.2019-00129
   Cui DX, 2019, CELL PROLIFERAT, V52, DOI 10.1111/cpr.12680
   Dam DHM, 2018, PROG MOL BIOL TRANSL, V156, P229, DOI 10.1016/bs.pmbts.2017.12.006
   Davies K, 2020, INJURY PREV, V26, P24, DOI 10.1136/injuryprev-2018-042881
   Gonzalez ACD, 2016, AN BRAS DERMATOL, V91, P614, DOI 10.1590/abd1806-4841.20164741
   Demaria M, 2014, DEV CELL, V31, P722, DOI 10.1016/j.devcel.2014.11.012
   Deng Z, 2019, TOXICOL APPL PHARM, V366, P83, DOI 10.1016/j.taap.2019.01.022
   Denzinger M, 2018, NUCLEIC ACID THER, V28, P335, DOI 10.1089/nat.2018.0737
   Devalliere J, 2017, BIOMATERIALS, V141, P149, DOI 10.1016/j.biomaterials.2017.06.043
   Diaz EC, 2015, BURNS, V41, P649, DOI 10.1016/j.burns.2014.10.010
   Doblado L, 2021, INT J MOL SCI, V22, DOI 10.3390/ijms22083903
   Dogan S, 2009, INT WOUND J, V6, P107, DOI 10.1111/j.1742-481X.2009.00584.x
   Dougan M, 2019, IMMUNITY, V50, P796, DOI 10.1016/j.immuni.2019.03.022
   El Agha E, 2016, SEMIN CELL DEV BIOL, V53, P76, DOI 10.1016/j.semcdb.2015.10.009
   Elbialy ZI, 2020, BMC VET RES, V16, DOI 10.1186/s12917-020-02566-2
   Eroglu ZT, 2019, J APPL ORAL SCI, V27, DOI 10.1590/1678-7757-2018-0015
   Escuin-Ordinas H, 2016, NAT COMMUN, V7, DOI 10.1038/ncomms12348
   Fan ZW, 2019, BIOMED RES INT, V2019, DOI 10.1155/2019/5962014
   Fang Y, 2007, BRIT J DERMATOL, V157, P458, DOI 10.1111/j.1365-2133.2007.07979.x
   Fang Y, 2010, BRIT J DERMATOL, V162, P478, DOI 10.1111/j.1365-2133.2009.09528.x
   Farahani RM, 2008, INT WOUND J, V5, P552, DOI 10.1111/j.1742-481X.2008.00438.x
   Felician FF, 2019, CHIN J TRAUMATOL, V22, P12, DOI 10.1016/j.cjtee.2018.10.004
   Fosen KM, 2014, ANTIOXID REDOX SIGN, V21, P1634, DOI 10.1089/ars.2014.5940
   Garraud O, 2017, BMC IMMUNOL, V18, DOI 10.1186/s12865-017-0207-y
   Gong F, 2019, J BIOL REG HOMEOS AG, V33, P687
   Goodarzi P, 2018, ADV EXP MED BIOL, V1107, P143, DOI 10.1007/5584_2018_226
   Gore DC, 2005, ANN SURG, V241, P334, DOI 10.1097/01.sla.0000152013.23032.d1
   Guo YY, 2019, J BIOMAT SCI-POLYM E, V30, P1591, DOI 10.1080/09205063.2019.1652416
   HAISA M, 1994, J INVEST DERMATOL, V103, P560, DOI 10.1111/1523-1747.ep12396856
   Hajialyani M, 2018, INT J NANOMED, V13, P5023, DOI 10.2147/IJN.S174072
   Han G, 2017, ADV THER, V34, P599, DOI 10.1007/s12325-017-0478-y
   Hardwicke J, 2008, SURG-J R COLL SURG E, V6, P172, DOI 10.1016/S1479-666X(08)80114-X
   Hayta SB, 2018, CUTAN OCUL TOXICOL, V37, P24, DOI 10.1080/15569527.2017.1326497
   Hesketh M, 2017, INT J MOL SCI, V18, DOI 10.3390/ijms18071545
   Hoeben A, 2004, PHARMACOL REV, V56, P549, DOI 10.1124/pr.56.4.3
   Hom DB, 2005, LARYNGOSCOPE, V115, P412, DOI 10.1097/01.mlg.0000157852.01402.12
   Hou B, 2019, ACTA CIR BRAS, V34, DOI 10.1590/s0102-865020190120000002
   Hsu C, 2004, J HAND SURG-AM, V29A, P551, DOI 10.1016/j.jhsa.2004.04.020
   Hu K, 2016, BONE, V91, P30, DOI 10.1016/j.bone.2016.06.013
   Hui Q, 2018, INT J MOL SCI, V19, DOI 10.3390/ijms19071875
   Inzucchi SE, 2012, DIABETES CARE, V35, P1364, DOI 10.2337/dc12-0413
   Ishihara J, 2019, BLOOD, V133, P2559, DOI 10.1182/blood.2019000510
   Jeschke MG, 2016, ANN SURG, V264, P518, DOI 10.1097/SLA.0000000000001845
   Jeschke MG, 2013, CRIT CARE, V17, DOI 10.1186/cc12678
   Jimi S, 2020, MEDICINA-LITHUANIA, V56, DOI 10.3390/medicina56070321
   Kalay Z, 2012, INT WOUND J, V9, P362, DOI 10.1111/j.1742-481X.2011.00895.x
   Kao CW, 2019, INT J NANOMED, V14, P4007, DOI 10.2147/IJN.S202402
   Kaya O, 2020, DERMATOL THER, V33, DOI 10.1111/dth.13196
   Khaghani SAB, 2018, CELL TISSUE BANK, V19, P763, DOI 10.1007/s10561-018-9732-z
   Kim H, 2016, BIOMACROMOLECULES, V17, P3694, DOI 10.1021/acs.biomac.6b01216
   Kim YS, 2018, BIOMATER SCI-UK, V6, P1020, DOI 10.1039/c8bm00079d
   Klass BR, 2009, POSTGRAD MED J, V85, P9, DOI 10.1136/pgmj.2008.069831
   Koch RM, 2000, WOUND REPAIR REGEN, V8, P179, DOI 10.1046/j.1524-475x.2000.00179.x
   Koike Y, 2020, SCI REP-UK, V10, DOI 10.1038/s41598-020-75584-7
   Kurek-Gorecka A, 2021, MOLECULES, V26, DOI 10.3390/molecules26010148
   Lagares D, 2019, AM J RESP CELL MOL, V60, P139, DOI 10.1165/rcmb.2018-0255ED
   LeBert D, 2018, ELIFE, V7, DOI [10.7554/eLife.30703, 10.7554/elife.30703]
   Lee BC, 2018, INT J MOL SCI, V19, DOI 10.3390/ijms19113642
   Li JM, 2020, BMJ MILITARY HEALTH, V166, P352, DOI 10.1136/bmjmilitary-2019-001395
   Li XL, 2018, J PHOTOCH PHOTOBIO B, V183, P385, DOI 10.1016/j.jphotobiol.2018.03.003
   Lim JY, 2013, PLOS ONE, V8, DOI 10.1371/journal.pone.0054256
   Lin W, 2020, STEM CELL RES THER, V11, DOI 10.1186/s13287-020-01901-6
   Lin WC, 2019, IEEE T NANOBIOSCI, V18, P18, DOI 10.1109/TNB.2018.2884279
   Liu C, 2016, SCI REP-UK, V6, DOI 10.1038/srep27499
   Liu Yang, 2007, Zhonghua Yan Ke Za Zhi, V43, P953
   Loo AEK, 2011, FREE RADICAL BIO MED, V51, P884, DOI 10.1016/j.freeradbiomed.2011.06.001
   Lord MS, 2017, J CONTROL RELEASE, V250, P48, DOI 10.1016/j.jconrel.2017.02.009
   Lou ZC, 2021, BRAZ J OTORHINOLAR, V87, P53, DOI 10.1016/j.bjorl.2019.06.011
   Lu KJ, 2019, BIOMATER SCI-UK, V7, P2372, DOI 10.1039/c8bm01569d
   Maddaluno L, 2017, DEVELOPMENT, V144, P4047, DOI 10.1242/dev.152587
   Marconi GD, 2021, FRONT PHYSIOL, V12, DOI 10.3389/fphys.2021.676512
   Maria PLS, 2011, J MOL HISTOL, V42, P47, DOI 10.1007/s10735-010-9306-2
   Martin P, 2015, BRIT J DERMATOL, V173, P370, DOI 10.1111/bjd.13954
   Mohanty C, 2020, MAT SCI ENG C-MATER, V111, DOI 10.1016/j.msec.2020.110751
   Moldogazieva NT, 2018, CANCER RES, V78, P6040, DOI 10.1158/0008-5472.CAN-18-0980
   Nair V, 2014, J BIOL CHEM, V289, P27692, DOI 10.1074/jbc.M114.592576
   Nesi-Reis V, 2018, PHOTODIAGN PHOTODYN, V21, P294, DOI 10.1016/j.pdpdt.2017.12.015
   Ning JL, 2019, THERANOSTICS, V9, P477, DOI 10.7150/thno.29361
   Nouvong A, 2016, PHYSIOL GENOMICS, V48, P889, DOI 10.1152/physiolgenomics.00066.2016
   Numata Y, 2006, J INVEST DERMATOL, V126, P1403, DOI 10.1038/sj.jid.5700253
   Achar RAN, 2014, ACTA CIR BRAS, V29, P125, DOI 10.1590/S0102-86502014000200009
   Ochoa-Gonzalez F, 2016, PLOS ONE, V11, DOI 10.1371/journal.pone.0150900
   Ong HT, 2018, CYTOKINE GROWTH F R, V44, P69, DOI 10.1016/j.cytogfr.2018.11.002
   Ornitz DM, 2015, WIRES DEV BIOL, V4, P215, DOI 10.1002/wdev.176
   Palencia L, 2015, J SURG RES, V197, P32, DOI 10.1016/j.jss.2015.02.066
   Pan AQ, 2018, NANOMED-NANOTECHNOL, V14, P1619, DOI 10.1016/j.nano.2018.04.007
   Parfejevs V, 2018, NAT COMMUN, V9, DOI 10.1038/s41467-017-01488-2
   Park JW, 2017, MOLECULES, V22, DOI 10.3390/molecules22081259
   Pastar I, 2014, ADV WOUND CARE, V3, P445, DOI 10.1089/wound.2013.0473
   Peng J, 2020, MAT SCI ENG C-MATER, V116, DOI 10.1016/j.msec.2020.111169
   Peplow PV, 2012, PHOTOMED LASER SURG, V30, P617, DOI 10.1089/pho.2012.3312
   Perez-Revuelta BI, 2014, CELL DEATH DIS, V5, DOI 10.1038/cddis.2014.175
   Thi PL, 2020, ACTA BIOMATER, V103, P142, DOI 10.1016/j.actbio.2019.12.009
   Pikula M, 2015, POSTEP HIG MED DOSW, V69, P874, DOI 10.5604/17322693.1162989
   Poniatowski LA, 2015, MEDIAT INFLAMM, V2015, DOI 10.1155/2015/137823
   Ramos-Gonzalez G, 2020, BIOSCIENCE REP, V40, DOI 10.1042/BSR20200461
   Reckenbeil J, 2017, ARCH ORAL BIOL, V73, P142, DOI 10.1016/j.archoralbio.2016.10.010
   Reinke JM, 2012, EUR SURG RES, V49, P35, DOI 10.1159/000339613
   Rena G, 2017, DIABETOLOGIA, V60, P1577, DOI 10.1007/s00125-017-4342-z
   Rho CR, 2015, PLOS ONE, V10, DOI 10.1371/journal.pone.0138020
   Rorison P, 2010, BURNS, V36, P89, DOI 10.1016/j.burns.2009.03.008
   Rouabhia M, 2013, PLOS ONE, V8, DOI 10.1371/journal.pone.0071660
   Saaristo A, 2006, AM J PATHOL, V169, P1080, DOI 10.2353/ajpath.2006.051251
   Said A, 2019, PHARM BIOL, V57, P736, DOI 10.1080/13880209.2019.1676266
   Saisho Y, 2015, ENDOCR METAB IMMUNE, V15, P196, DOI 10.2174/1871530315666150316124019
   Sanchez-de-Diego C, 2019, BIOMOLECULES, V9, DOI 10.3390/biom9100534
   Sardella E, 2020, INT J MOL SCI, V21, DOI 10.3390/ijms21093343
   Scarpello JHB, 2008, DIABETES VASC DIS RE, V5, P157, DOI 10.3132/dvdr.2008.027
   Schmidt MB, 2006, OSTEOARTHR CARTILAGE, V14, P403, DOI 10.1016/j.joca.2005.10.011
   Schultze SM, 2012, EXPERT REV MOL MED, V14, DOI 10.1017/S1462399411002109
   Seiwerth S, 2018, CURR PHARM DESIGN, V24, P1972, DOI 10.2174/1381612824666180712110447
   Sen CK, 2009, WOUND REPAIR REGEN, V17, P1, DOI 10.1111/j.1524-475X.2008.00436.x
   Sen S, 2020, INT J BIOL MACROMOL, V143, P1009, DOI 10.1016/j.ijbiomac.2019.09.219
   Sen-Britain S, 2019, BIOINTERPHASES, V14, DOI 10.1116/1.5119871
   Shabbir A, 2015, STEM CELLS DEV, V24, P1635, DOI 10.1089/scd.2014.0316
   Shawky LM, 2019, FOLIA HISTOCHEM CYTO, V57, P127, DOI 10.5603/FHC.a2019.0014
   Shi Y, 2020, Zhonghua Shao Shang Za Zhi, V36, P195, DOI 10.3760/cma.j.cn501120-20191125-00441
   Shinchi M, 2019, INT J UROL, V26, P572, DOI 10.1111/iju.13931
   Shu DY, 2017, PROG RETIN EYE RES, V60, P44, DOI 10.1016/j.preteyeres.2017.08.001
   Sikorskaya Katsiaryna, 2021, Metabol Open, V9, P100080, DOI 10.1016/j.metop.2021.100080
   Song YH, 2016, MOL MED REP, V14, P3336, DOI 10.3892/mmr.2016.5646
   Song YM, 2016, INT J MOL SCI, V17, DOI 10.3390/ijms17010122
   Sorg H, 2017, EUR SURG RES, V58, P81, DOI 10.1159/000454919
   Stuard WL, 2020, FRONT ENDOCRINOL, V11, DOI 10.3389/fendo.2020.00024
   Su LL, 2016, SCI REP-UK, V6, DOI 10.1038/srep19735
   Sun Z A, 2020, Zhonghua Shao Shang Za Zhi, V36, P117, DOI 10.3760/cma.j.issn.1009-2587.2020.02.007
   Taleb S, 2014, J SURG RES, V192, P686, DOI 10.1016/j.jss.2014.07.012
   Tanaka T, 2019, INT J UROL, V26, P860, DOI 10.1111/iju.14015
   Techapichetvanich T, 2018, J COSMET DERMATOL-US, V17, P756, DOI 10.1111/jocd.12691
   Bui TQ, 2019, INT J ENV RES PUB HE, V16, DOI 10.3390/ijerph16142584
   Titan AL, 2019, PLAST RECONSTR SURG, V144, p639E, DOI 10.1097/PRS.0000000000006048
   Todorovic V, 2008, REGUL PEPTIDES, V150, P7, DOI 10.1016/j.regpep.2008.05.006
   Van den Boom R, 2002, WOUND REPAIR REGEN, V10, P188, DOI 10.1046/j.1524-475X.2002.10608.x
   Velnar T, 2009, J INT MED RES, V37, P1528, DOI 10.1177/147323000903700531
   Vijayan A, 2019, SCI REP-UK, V9, DOI 10.1038/s41598-019-55214-7
   Vijayan A, 2019, INT J NANOMED, V14, P2253, DOI 10.2147/IJN.S190321
   Wahedi HM, 2020, INT J MOL MED, V46, P149, DOI 10.3892/ijmm.2020.4564
   Wang PH, 2018, J CHIN MED ASSOC, V81, P94, DOI 10.1016/j.jcma.2017.11.002
   Wathoni N, 2019, CHEM PHARM BULL, V67, P849, DOI 10.1248/cpb.c19-00291
   Wei S, 2021, MILITARY MED RES, V8, DOI 10.1186/s40779-021-00308-5
   Werner S, 2003, PHYSIOL REV, V83, P835, DOI 10.1152/physrev.2003.83.3.835
   Wetzel M, 2014, CANCER METAB, V2, DOI 10.1186/2049-3002-2-S1-P84
   Woltje M, 2018, J BIOMED MATER RES A, V106, P2643, DOI 10.1002/jbm.a.36458
   Wu HQ, 2019, INT J BIOL SCI, V15, P325, DOI 10.7150/ijbs.29009
   Wu Meiyu, 2020, Sheng Wu Gong Cheng Xue Bao, V36, P2813, DOI 10.13345/j.cjb.200209
   Xiao K, 2020, OXID MED CELL LONGEV, V2020, DOI 10.1155/2020/5803639
   Xie JL, 2008, WOUND REPAIR REGEN, V16, P576, DOI 10.1111/j.1524-475X.2008.00405.x
   Xu TL, 2021, BMC VET RES, V17, DOI 10.1186/s12917-021-02797-x
   Yan DX, 2017, MEDICINE, V96, DOI 10.1097/MD.0000000000006881
   Yang J, 2018, GENE, V639, P69, DOI 10.1016/j.gene.2017.09.064
   Young NP, 2016, GENE DEV, V30, P535, DOI 10.1101/gad.274142.115
   Yu HM, 2019, DIABETES RES CLIN PR, V155, DOI 10.1016/j.diabres.2019.107796
   Yuan X, 2018, LAB INVEST, V98, P783, DOI 10.1038/s41374-018-0025-8
   Yumusak N, 2017, BRATISL MED J, V118, P752, DOI 10.4149/BLL_2017_142
   Zarei F, 2018, ARTIF CELL NANOMED B, V46, pS906, DOI 10.1080/21691401.2018.1439836
   Zehra M, 2020, INT J NANOMED, V15, P3511, DOI 10.2147/IJN.S248911
   Zhang JB, 2019, EUR REV MED PHARMACO, V23, P5987, DOI 10.26355/eurrev_201907_18345
   Zhang L, 2017, INT J BIOCHEM CELL B, V87, P69, DOI 10.1016/j.biocel.2017.04.004
   Zhang XY, 2018, INT J NANOMED, V13, P3897, DOI 10.2147/IJN.S168998
   Zhao WX, 2008, J MOL MED, V86, P1127, DOI 10.1007/s00109-008-0372-9
   Zhu GY, 2017, MED PRIN PRACT, V26, P301, DOI 10.1159/000475501
   Zhu Y, 2019, WOUND REPAIR REGEN, V27, P324, DOI 10.1111/wrr.12708
   Zubair M, 2019, REV ENDOCR METAB DIS, V20, P207, DOI 10.1007/s11154-019-09492-1
NR 195
TC 9
Z9 9
U1 14
U2 52
PU MDPI
PI BASEL
PA ST ALBAN-ANLAGE 66, CH-4052 BASEL, SWITZERLAND
EI 1422-0067
J9 INT J MOL SCI
JI Int. J. Mol. Sci.
PD SEP
PY 2021
VL 22
IS 17
AR 9512
DI 10.3390/ijms22179512
PG 21
WC Biochemistry & Molecular Biology; Chemistry, Multidisciplinary
WE Science Citation Index Expanded (SCI-EXPANDED)
SC Biochemistry & Molecular Biology; Chemistry
GA UO0FL
UT WOS:000694380300001
PM 34502429
OA Green Published, gold
DA 2023-07-12
ER

PT J
AU Rajan, JN
   Ireland, K
   Johnson, R
   Stepien, KM
AF Rajan, Jonathan Niranjan
   Ireland, Katharine
   Johnson, Richard
   Stepien, Karolina M.
TI Review of Mechanisms, Pharmacological Management, Psychosocial
   Implications, and Holistic Treatment of Pain in Fabry Disease
SO JOURNAL OF CLINICAL MEDICINE
LA English
DT Review
DE fabry disease; neuropathic pain; depression
ID ENZYME REPLACEMENT THERAPY; RAT SENSORY NEURONS; MEDIATED SENSITIZATION;
   OXIDATIVE STRESS; PERIPHERAL-NERVE; C-FIBERS; A-DELTA;
   GLOBOTRIAOSYLCERAMIDE; PREVALENCE; NEUROPATHY
AB Fabry disease is a progressive X-linked lysosomal storage disease caused by a mutation in the GLA gene, encoding the lysosomal hydrolase alpha-galactosidase A. The consequent reduced enzyme activity results in the toxic accumulation of glycosphingolipids, particularly globortriaosylceramide (Gb3 or GL(3)), in blood vessels, renal epithelia, myocardium, peripheral nervous system, cornea and skin. Neuropathic pain is the most common manifestation of Fabry disease and can be extremely debilitating. This often develops during childhood and presents with episodes of burning and sharp pain in the hands and feet, especially during exercise and it is worse with increased heat or fever. It is thought to be due to ischaemic injury and metabolic failure, leading to the disruption of neuronal membranes and small fibre neuropathy, caused by a reduced density of myelinated A delta and unmyelinated C-fibres and alterations in the function of ion channels, mediated by Gb3 and lyso Gb3. It is important to confirm small fibre neuropathy before any Fabry disease treatment modality is considered. There is a clinical need for novel techniques for assessing small fibre function to improve detection of small fibre neuropathy and expand the role of available therapies. The current Fabry disease guidelines are in favour of pharmacological management as the first-line treatment for pain associated with Fabry disease. Refractory cases would benefit from a rehabilitation approach with interdisciplinary input, including medical, physiotherapy and psychological disciplines and including a Pain Management Programme.
C1 [Rajan, Jonathan Niranjan; Ireland, Katharine] Salford Royal NHS Fdn Trust, Pain Med & Anaesthesia Dept, Stott Lane, Salford M6 8HD, Lancs, England.
   [Johnson, Richard] Salford Royal NHS Fdn Trust, Manchester & Salford Pain Ctr, Stott Lane, Salford M6 8HD, Lancs, England.
   [Stepien, Karolina M.] Salford Royal NHS Fdn Trust, Adult Inherited Metab Dis, Stott Lane, Salford M6 8HD, Lancs, England.
   [Stepien, Karolina M.] Univ Manchester, Div Diabet Endocrinol & Gastroenterol, Manchester M13 9PL, Lancs, England.
C3 Salford Royal NHS Foundation Trust; Salford Royal NHS Foundation Trust;
   Salford Royal NHS Foundation Trust; N8 Research Partnership; University
   of Manchester
RP Rajan, JN (通讯作者)，Salford Royal NHS Fdn Trust, Pain Med & Anaesthesia Dept, Stott Lane, Salford M6 8HD, Lancs, England.
EM jonathan.rajan@srft.nhs.uk; katharine.ireland@btinternet.com;
   richard.johnson@srft.nhs.uk; Karolina.Stepien@srft.nhs.uk
OI Stepien, Karolina M/0000-0003-0148-6332
CR Ali N, 2018, JIMD REP, V38, P13, DOI 10.1007/8904_2017_21
   [Anonymous], 2009, DEPR AD REC MAN
   [Anonymous], 2011, COGNITIVE THERAPY AN
   Arends M, 2018, J INHERIT METAB DIS, V41, P141, DOI 10.1007/s10545-017-0095-6
   Arends M, 2017, J AM SOC NEPHROL, V28, P1631, DOI 10.1681/ASN.2016090964
   Biancini GB, 2012, BBA-MOL BASIS DIS, V1822, P226, DOI 10.1016/j.bbadis.2011.11.001
   Biegstraaten M, 2015, ORPHANET J RARE DIS, V10, DOI 10.1186/s13023-015-0253-6
   Biegstraaten M, 2012, MOL GENET METAB, V106, P135, DOI 10.1016/j.ymgme.2012.03.010
   Bouwman MG, 2012, J INHERIT METAB DIS, V35, P891, DOI 10.1007/s10545-011-9447-9
   BRADY RO, 1967, NEW ENGL J MED, V276, P1163, DOI 10.1056/NEJM196705252762101
   British Pain Society, 2013, GUID PAIN MAN PROGR
   Burand AJ, 2021, PAIN, V162, P1305, DOI 10.1097/j.pain.0000000000002152
   Chincholkar M, 2018, BRIT J ANAESTH, V120, P1315, DOI 10.1016/j.bja.2018.02.066
   Choi L, 2015, NEUROSCI LETT, V594, P163, DOI 10.1016/j.neulet.2015.01.084
   Chung S, 2021, KIDNEY RES CLIN PRAC, V40, P208, DOI 10.23876/j.krcp.20.264
   Cole AL, 2007, J INHERIT METAB DIS, V30, P943, DOI 10.1007/s10545-007-0708-6
   De Francesco PN, 2013, MOL GENET METAB, V109, P93, DOI 10.1016/j.ymgme.2013.02.003
   Aarao TLD, 2018, FRONT IMMUNOL, V9, DOI 10.3389/fimmu.2018.00939
   Dobyns WB, 2004, AM J MED GENET A, V129A, P136, DOI 10.1002/ajmg.20004.a.30123
   Domm J.M., 2021, MOL GENET METAB, DOI [10.1016/j.ymgme.2021.07.006, DOI 10.1016/J.YMGME.2021.07.006]
   Echevarria L, 2016, CLIN GENET, V89, P44, DOI 10.1111/cge.12613
   El Dib R, 2016, COCHRANE DB SYST REV, DOI 10.1002/14651858.CD006663.pub4
   Eng CM, 2001, AM J HUM GENET, V68, P711, DOI 10.1086/318809
   Forshaw-Hulme S, 2020, MOL GENET METAB, V129, pS58, DOI 10.1016/j.ymgme.2019.11.133
   Forstenpointner J, 2020, FRONT NEUROSCI-SWITZ, V14, DOI 10.3389/fnins.2020.00448
   GADOTH N, 1983, J MED GENET, V20, P309, DOI 10.1136/jmg.20.4.309
   Gasparotti R, 2017, NAT REV NEUROL, V13, P203, DOI 10.1038/nrneurol.2017.31
   Geber C, 2007, J PAIN, V8, P503, DOI 10.1016/j.jpain.2007.01.008
   Geevasinga N, 2012, J PERIPHER NERV SYST, V17, P399, DOI 10.1111/j.1529-8027.2012.00438.x
   Germain DP, 2019, GENET MED, V21, P1987, DOI 10.1038/s41436-019-0451-z
   Germain DP, 2015, J MED GENET, V52, P353, DOI 10.1136/jmedgenet-2014-102797
   Germain DP, 2010, ORPHANET J RARE DIS, V5, DOI 10.1186/1750-1172-5-30
   Godel T, 2018, J NEUROL, V265, P2723, DOI 10.1007/s00415-018-9053-y
   Guerard N, 2018, CLIN PHARMACOL THER, V103, P703, DOI 10.1002/cpt.790
   Halliwell B, 2006, PLANT PHYSIOL, V141, P312, DOI 10.1104/pp.106.077073
   Havranek S, 2013, JIMD REP, V11, P53, DOI 10.1007/8904_2013_222
   Hilz MJ, 2004, NEUROLOGY, V62, P1066, DOI 10.1212/01.WNL.0000118207.84514.40
   Hiwot D.H.T., 2020, GUIDELINES TREATMENT
   Hoffmann B, 2007, CLIN J PAIN, V23, P535, DOI 10.1097/AJP.0b013e318074c986
   Johnson JM, 2014, COMPR PHYSIOL, V4, P33, DOI 10.1002/cphy.c130015
   Khodorova A, 2017, NEUROSCIENCE, V340, P384, DOI 10.1016/j.neuroscience.2016.10.064
   Korver S, 2020, ORPHANET J RARE DIS, V15, DOI 10.1186/s13023-020-1307-y
   Kummer KK, 2018, FRONT MOL NEUROSCI, V10, DOI 10.3389/fnmol.2017.00449
   Lacomis D, 2005, MUSCLE NERVE, V31, P102, DOI 10.1002/mus.20130
   Lakoma J, 2014, PLOS ONE, V9, DOI 10.1371/journal.pone.0108641
   Laney DA, 2010, J INHERIT METAB DIS, V33, pS73, DOI 10.1007/s10545-009-9025-6
   Lauria G, 2010, EUR J NEUROL, V17, P903, DOI 10.1111/j.1468-1331.2010.03023.x
   Liguori R, 2017, PLOS ONE, V12, DOI 10.1371/journal.pone.0180581
   Llewellyn S.S.P.K., 2003, HDB CLIN HLTH PSYCHO
   LYON MF, 1961, NATURE, V190, P372, DOI 10.1038/190372a0
   MacDermot KD, 2001, J MED GENET, V38, P769, DOI 10.1136/jmg.38.11.769
   Marshall PWM, 2017, PLOS ONE, V12, DOI 10.1371/journal.pone.0180788
   Matern D, 2015, SEMIN PERINATOL, V39, P206, DOI 10.1053/j.semperi.2015.03.005
   McKelvey L, 2013, J NEUROCHEM, V124, P276, DOI 10.1111/jnc.12093
   Mehta A, 2010, QJM-INT J MED, V103, P641, DOI 10.1093/qjmed/hcq117
   Meikle PJ, 1999, JAMA-J AM MED ASSOC, V281, P249, DOI 10.1001/jama.281.3.249
   Miller JJ, 2018, JCI INSIGHT, V3, DOI 10.1172/jci.insight.99171
   Namer B, 2017, FRONT NEUROL, V8, DOI 10.3389/fneur.2017.00335
   National Institute for Clinical Excellence, 2011, COMM MENT HLTH PROBL
   NICE, 2017, MIG TREAT FABR DIS
   Nowak A, 2020, J INHERIT METAB DIS, V43, P326, DOI 10.1002/jimd.12167
   Obata H, 2017, INT J MOL SCI, V18, DOI 10.3390/ijms18112483
   Ortiz A, 2018, MOL GENET METAB, V123, P416, DOI 10.1016/j.ymgme.2018.02.014
   Pihlstrom H.K., 2021, JIMD REP, DOI [10.1002/jmd2.12240, DOI 10.1002/JMD2.12240]
   Politei JM, 2016, CNS NEUROSCI THER, V22, P568, DOI 10.1111/cns.12542
   Ramaswami U, 2007, ACTA PAEDIATR, V96, P122, DOI 10.1111/j.1651-2227.2007.00029.x
   Rickert V, 2020, EXP NEUROL, V324, DOI 10.1016/j.expneurol.2019.113134
   Neto NSR, 2020, MOL GENET METAB REP, V22, DOI 10.1016/j.ymgmr.2019.100547
   Rozenfeld P, 2017, MOL GENET METAB, V122, P19, DOI 10.1016/j.ymgme.2017.09.004
   Schiffmann R, 2003, MUSCLE NERVE, V28, P703, DOI 10.1002/mus.10497
   Schiffmann R, 2006, ACTA NEUROL BELG, V106, P61
   Schiffmann R, 2018, ORPHANET J RARE DIS, V13, DOI 10.1186/s13023-018-0813-7
   Schuller Y, 2016, BMC NEUROL, V16, DOI 10.1186/s12883-016-0549-8
   Scott LJC, 1999, NEUROLOGY, V52, P1249, DOI 10.1212/WNL.52.6.1249
   Seino Yoshihiko, 2005, Journal of Nippon Medical School, V72, P254, DOI 10.1272/jnms.72.254
   Serra J, 1999, J PHYSIOL-LONDON, V515, P799, DOI 10.1111/j.1469-7793.1999.799ab.x
   Serra J, 2009, J PHYSIOL-LONDON, V587, P295, DOI 10.1113/jphysiol.2008.167858
   Shen JS, 2008, MOL GENET METAB, V95, P163, DOI 10.1016/j.ymgme.2008.06.016
   Siedlera G, 2019, CLIN NEUROPHYSIOL, V130, P528, DOI 10.1016/j.clinph.2019.01.008
   Stepien KM, 2020, J CLIN MED, V9, DOI 10.3390/jcm9082596
   Sugimoto J, 2021, EUR J PHARMACOL, V895, DOI 10.1016/j.ejphar.2021.173882
   T Moller A, 2007, NAT CLIN PRACT NEURO, V3, P95, DOI 10.1038/ncpneuro0407
   TABIRA T, 1974, ACTA NEUROPATHOL, V30, P345, DOI 10.1007/BF00697017
   Thurberg BL, 2004, J INVEST DERMATOL, V122, P900, DOI 10.1111/j.0022-202X.2004.22425.x
   Tremont-Lukats IW, 2000, DRUGS, V60, P1029, DOI 10.2165/00003495-200060050-00005
   Uceyler N, 2013, BMC NEUROL, V13, DOI 10.1186/1471-2377-13-47
   Uceyler N, 2019, MOL GENET METAB, V127, P200, DOI 10.1016/j.ymgme.2019.05.009
   Uceyler N, 2016, PLOS ONE, V11, DOI 10.1371/journal.pone.0166484
   Uceyler N, 2014, CLIN J PAIN, V30, P915, DOI 10.1097/AJP.0000000000000041
   Valeriani M, 2004, MUSCLE NERVE, V30, P708, DOI 10.1002/mus.20174
   von Cossel K, 2021, MUSCLE NERVE, V63, P745, DOI 10.1002/mus.27196
   Vuckovic S, 2018, FRONT PHARMACOL, V9, DOI 10.3389/fphar.2018.01259
   Winterowd C., 2004, PAIN PRACT, V4, P67, DOI [10.1111/j.1530-7085.2004.04008.x, DOI 10.1111/J.1530-7085.2004.04008.X]
   Young J.E., 2014, CLIN HDB PSYCHOL DIS
   Zarate YA, 2008, LANCET, V372, P1427, DOI 10.1016/S0140-6736(08)61589-5
   Zhang YH, 2013, NEUROSCIENCE, V248, P562, DOI 10.1016/j.neuroscience.2013.06.039
   Zhang YH, 2004, NEUROSCI LETT, V366, P187, DOI 10.1016/j.neulet.2004.05.042
NR 97
TC 6
Z9 7
U1 0
U2 0
PU MDPI
PI BASEL
PA ST ALBAN-ANLAGE 66, CH-4052 BASEL, SWITZERLAND
EI 2077-0383
J9 J CLIN MED
JI J. Clin. Med.
PD SEP
PY 2021
VL 10
IS 18
AR 4168
DI 10.3390/jcm10184168
PG 17
WC Medicine, General & Internal
WE Science Citation Index Expanded (SCI-EXPANDED)
SC General & Internal Medicine
GA UV7GM
UT WOS:000699641900001
PM 34575277
OA Green Published, gold
DA 2023-07-12
ER

PT J
AU Schneider, V
   Kruse, D
   de Mattos, IB
   Zophel, S
   Tiltmann, KK
   Reigl, A
   Khan, S
   Funk, M
   Bodenschatz, K
   Groeber-Becker, F
AF Schneider, Verena
   Kruse, Daniel
   de Mattos, Ives Bernardelli
   Zoephel, Saskia
   Tiltmann, Kendra-Kathrin
   Reigl, Amelie
   Khan, Sarah
   Funk, Martin
   Bodenschatz, Karl
   Groeber-Becker, Florian
TI A 3D In Vitro Model for Burn Wounds: Monitoring of Regeneration on the
   Epidermal Level
SO BIOMEDICINES
LA English
DT Article
DE skin models; open-source epidermis; wound model; impedance spectroscopy;
   wound physiology; burn wound
ID INFLAMMATORY CYTOKINES; GENE-EXPRESSION; GROWTH-FACTORS; ANIMAL-MODELS;
   SKIN; KERATINOCYTES; IL-8
AB Burns affect millions every year and a model to mimic the pathophysiology of such injuries in detail is required to better understand regeneration. The current gold standard for studying burn wounds are animal models, which are under criticism due to ethical considerations and a limited predictiveness. Here, we present a three-dimensional burn model, based on an open-source model, to monitor wound healing on the epidermal level. Skin equivalents were burned, using a preheated metal cylinder. The healing process was monitored regarding histomorphology, metabolic changes, inflammatory response and reepithelialization for 14 days. During this time, the wound size decreased from 25% to 5% of the model area and the inflammatory response (IL-1 beta, IL-6 and IL-8) showed a comparable course to wounding and healing in vivo. Additionally, the topical application of 5% dexpanthenol enhanced tissue morphology and the number of proliferative keratinocytes in the newly formed epidermis, but did not influence the overall reepithelialization rate. In summary, the model showed a comparable healing process to in vivo, and thus, offers the opportunity to better understand the physiology of thermal burn wound healing on the keratinocyte level.
C1 [Schneider, Verena; Kruse, Daniel; de Mattos, Ives Bernardelli; Zoephel, Saskia; Tiltmann, Kendra-Kathrin; Reigl, Amelie; Groeber-Becker, Florian] Univ Hosp Wurzburg, Dept Tissue Engn & Regenerat Med TERM, D-97070 Wurzburg, Germany.
   [Schneider, Verena; Zoephel, Saskia; Tiltmann, Kendra-Kathrin; Reigl, Amelie; Groeber-Becker, Florian] Fraunhofer Inst Silicate Res ISC, Translat Ctr Regenerat Therapies TLC RT, Neunerpl 2, D-97082 Wurzburg, Germany.
   [de Mattos, Ives Bernardelli] QRSkin GmbH, Friedrich Bergius Ring 15, D-97076 Wurzburg, Germany.
   [Khan, Sarah; Bodenschatz, Karl] Nuremberg Hosp, Dept Paediat Surg, Breslauer Str 201, D-90471 Nurnberg, Germany.
   [Funk, Martin] EVOMEDIS GmbH, Neue Stiftingtalstr 2, A-8010 Graz, Austria.
C3 University of Wurzburg; Fraunhofer Gesellschaft; Klinikum Nurnberg Nord
RP Schneider, V (通讯作者)，Univ Hosp Wurzburg, Dept Tissue Engn & Regenerat Med TERM, D-97070 Wurzburg, Germany.; Schneider, V (通讯作者)，Fraunhofer Inst Silicate Res ISC, Translat Ctr Regenerat Therapies TLC RT, Neunerpl 2, D-97082 Wurzburg, Germany.
EM verena.weigel@isc.fraunhofer.de;
   daniel.kruse@stud-mail.uni-wuerzburg.de; ives.demattos@uni-wuerzburg.de;
   saskia.zoephel@stud-mail.uni-wuerzburg.de;
   kendra-kathrin.tiltmann@isciraunhofer.de;
   Amelie.Reigl@stud-mail.uni-wuerzburg.de; sarah.khan894@googlemail.com;
   martin.funk@evomedis.com; karl.bodenschatz@klinikum-nuernberg.de;
   florian.groeber-becker@isciraunhofer.de
OI Bernardelli de Mattos, Ives/0000-0002-2652-6399; Funk,
   Martin/0000-0003-2721-4036
FU Bavarian Research Foundation [AZ1210-16]; Fraunhofer Gesellschaft
FX This research was funded by the the Bavarian Research Foundation, grant
   number AZ1210-16 and the Fraunhofer Gesellschaft.
CR Abdullahi A, 2014, CELL MOL LIFE SCI, V71, P3241, DOI 10.1007/s00018-014-1612-5
   ANDO M, 1990, Journal of Dermatological Science, V1, P441, DOI 10.1016/0923-1811(90)90014-5
   Avci P, 2013, EXPERT OPIN DRUG DIS, V8, P331, DOI 10.1517/17460441.2013.761202
   Barrientos S, 2008, WOUND REPAIR REGEN, V16, P585, DOI 10.1111/j.1524-475X.2008.00410.x
   Breetveld M, 2006, J INVEST DERMATOL, V126, P1918, DOI 10.1038/sj.jid.5700330
   Chang KC, 2010, BURNS, V36, P1059, DOI 10.1016/j.burns.2010.02.004
   Chaurasia S, 2018, MED SCI LAW, V58, P216, DOI 10.1177/0025802418776116
   Coolen NA, 2008, WOUND REPAIR REGEN, V16, P559, DOI 10.1111/j.1524-475X.2008.00403.x
   COTRAN RS, 1989, ROBBINS PATHOLOGIC B
   Dorsett-Martin WA, 2004, WOUND REPAIR REGEN, V12, P591, DOI 10.1111/j.1067-1927.2004.12601.x
   Ebner Fritz, 2002, Am J Clin Dermatol, V3, P427, DOI 10.2165/00128071-200203060-00005
   Emanuelsson P, 1997, BURNS, V23, P32, DOI 10.1016/S0305-4179(96)00073-3
   Gehring W, 2000, ARZNEIMITTEL-FORSCH, V50, P659
   Gibson ALF, 2017, J CUTAN PATHOL, V44, P998, DOI 10.1111/cup.12991
   Gorski J, 2020, PHARMACEUTICALS-BASE, V13, DOI 10.3390/ph13070138
   Gragnani A, 2014, BURNS, V40, P947, DOI 10.1016/j.burns.2013.11.022
   Gravante G, 2006, SURGERY, V139, P854, DOI 10.1016/j.surg.2006.01.024
   Groeber F, 2016, TOXICOL IN VITRO, V36, P254, DOI 10.1016/j.tiv.2016.07.008
   Groeber F, 2015, PHARM RES-DORDR, V32, P1845, DOI 10.1007/s11095-014-1580-3
   Grone A, 2002, VET IMMUNOL IMMUNOP, V88, P1, DOI 10.1016/S0165-2427(02)00136-8
   Hettler A, 2013, PLOS ONE, V8, DOI 10.1371/journal.pone.0082635
   Hubner G, 1996, CYTOKINE, V8, P548, DOI 10.1006/cyto.1996.0074
   Iljas JD, 2021, BURNS, V47, P417, DOI 10.1016/j.burns.2020.07.007
   JACKSON DM, 1953, BRIT J SURG, V40, P588, DOI 10.1002/bjs.18004016413
   Jiang WG, 2012, EXP THER MED, V3, P231, DOI 10.3892/etm.2011.402
   Kiesewetter L, 2019, BIOSENS BIOELECTRON, V142, DOI 10.1016/j.bios.2019.111555
   Kim HS, 2012, ANN LAB MED, V32, P339, DOI 10.3343/alm.2012.32.5.339
   KONDO S, 1993, J INVEST DERMATOL, V101, P690, DOI 10.1111/1523-1747.ep12371677
   Kubo H, 2014, LEGAL MED-TOKYO, V16, P8, DOI 10.1016/j.legalmed.2013.10.002
   Kurosawa T.M, 2007, ALTERN ANIM TEST EXP, V2007, P317
   Marquardt Y, 2015, LASER SURG MED, V47, P257, DOI 10.1002/lsm.22341
   Marques AP, 2018, SKIN TISSUE MODELS, P1, DOI 10.1016/C2016-0-00093-1
   Masson-Meyers DS, 2020, INT J EXP PATHOL, V101, P21, DOI 10.1111/iep.12346
   Fernandes ACM, 2014, ACTA CIR BRAS, V29, P15, DOI 10.1590/S0102-86502014001400004
   Nicolaus C, 2017, J ETHNOPHARMACOL, V196, P94, DOI 10.1016/j.jep.2016.12.006
   Our World in Data, OUR WORLD DATA DEATH
   Ozbalkan Z, 2004, INT J CLIN PRACT, V58, P125, DOI 10.1111/j.1368-5031.2004.0106.x
   Parnell LKS, 2019, ADV WOUND CARE, V8, P692, DOI 10.1089/wound.2019.1098
   Petrovic A, 2018, ARCH DERMATOL RES, V310, P85, DOI 10.1007/s00403-017-1793-5
   Phypers B, 2006, BJA EDUC, V6, P128, DOI 10.1093/bjaceaccp/mkl018
   Proksch E, 2007, HAUTARZT, V58, P604, DOI 10.1007/s00105-007-1364-3
   Rodrigues M, 2019, PHYSIOL REV, V99, P665, DOI 10.1152/physrev.00067.2017
   Russel W., 1960, MED J AUSTRALIA, V1, P500, DOI DOI 10.5694/J.1326-5377.1960.TB73127.X
   SCHINKEL C, 1995, SHOCK, V4, P241, DOI 10.1097/00024382-199510000-00002
   Schmitz T, 2018, ACS APPL NANO MATER, V1, P2284, DOI 10.1021/acsanm.8b00345
   Seaton M, 2015, ILAR J, V56, P127, DOI 10.1093/ilar/ilv016
   Smolle C, 2017, BURNS, V43, P249, DOI 10.1016/j.burns.2016.08.013
   Tian J, 2007, CHEMMEDCHEM, V2, P129, DOI 10.1002/cmdc.200600171
   Toon Michael H, 2011, J Inj Violence Res, V3, P98, DOI 10.5249/jivr.v3i2.91
   Tornqvist E, 2014, PLOS ONE, V9, DOI 10.1371/journal.pone.0101638
   Wallace RG, 2020, BURNS, V46, P1585, DOI 10.1016/j.burns.2020.04.036
   Werner S, 2003, PHYSIOL REV, V83, P835, DOI 10.1152/physrev.2003.83.3.835
   Werner S, 2007, J INVEST DERMATOL, V127, P998, DOI 10.1038/sj.jid.5700786
   WHO, BURNS
   Yeh FL, 1999, BURNS, V25, P131, DOI 10.1016/S0305-4179(98)00150-8
   Yeh FL, 1997, BURNS, V23, P555, DOI 10.1016/S0305-4179(97)00071-5
NR 56
TC 2
Z9 2
U1 3
U2 4
PU MDPI
PI BASEL
PA ST ALBAN-ANLAGE 66, CH-4052 BASEL, SWITZERLAND
EI 2227-9059
J9 BIOMEDICINES
JI Biomedicines
PD SEP
PY 2021
VL 9
IS 9
AR 1153
DI 10.3390/biomedicines9091153
PG 18
WC Biochemistry & Molecular Biology; Medicine, Research & Experimental;
   Pharmacology & Pharmacy
WE Science Citation Index Expanded (SCI-EXPANDED)
SC Biochemistry & Molecular Biology; Research & Experimental Medicine;
   Pharmacology & Pharmacy
GA UV3UE
UT WOS:000699407100001
PM 34572338
OA Green Published, gold
DA 2023-07-12
ER

PT J
AU Schulte-Werning, LV
   Murugaiah, A
   Singh, B
   Johannessen, M
   Engstad, RE
   Skalko-Basnet, N
   Holsaeter, AM
AF Schulte-Werning, Laura Victoria
   Murugaiah, Anjanah
   Singh, Bhupender
   Johannessen, Mona
   Engstad, Rolf Einar
   Skalko-Basnet, Natasa
   Holsaeter, Ann Mari
TI Multifunctional Nanofibrous Dressing with Antimicrobial and
   Anti-Inflammatory Properties Prepared by Needle-Free Electrospinning
SO PHARMACEUTICS
LA English
DT Article
DE nanofiber; Nanospider(TM); electrospinning; chloramphenicol;
   antimicrobial activity; anti-inflammatory activity
ID POLY(ETHYLENE OXIDE); CHITOSAN FILMS; DRUG-DELIVERY; INFLAMMATION;
   LIPOSOMES
AB An active wound dressing should address the main goals in wound treatment, which are improved wound healing and reduced infection rates. We developed novel multifunctional nanofibrous wound dressings with three active ingredients: chloramphenicol (CAM), beta-glucan (beta G) and chitosan (CHI), of which beta G and CHI are active nanofiber-forming biopolymers isolated from the cell walls of Saccharomyces cerevisiae and from shrimp shells, respectively. To evaluate the effect of each active ingredient on the nanofibers' morphological features and bioactivity, nanofibers with both beta G and CHI, only beta G, only CHI and only copolymers, polyethylene oxide (PEO) and hydroxypropylmethylcellulose (HPMC) were fabricated. All four nanofiber formulations were also prepared with 1% CAM. The needle-free Nanospider(TM) technique allowed for the successful production of defect-free nanofibers containing all three active ingredients. The CAM-containing nanofibers had a burst CAM-release and a high absorption capacity. Nanofibers with all active ingredients (beta G, CHI and CAM) showed a concentration-dependent anti-inflammatory activity, while maintaining the antimicrobial activity of CAM. The promising anti-inflammatory properties, together with the high absorption capacity and antimicrobial effect, make these multifunctional nanofibers promising as dressings in local treatment of infected and exuding wounds, such as burn wounds.
C1 [Schulte-Werning, Laura Victoria; Murugaiah, Anjanah; Skalko-Basnet, Natasa; Holsaeter, Ann Mari] UiT Arctic Univ Norway, Fac Hlth Sci, Dept Pharm, Drug Transport & Delivery Res Grp, N-9037 Tromso, Norway.
   [Singh, Bhupender; Johannessen, Mona] UiT Arctic Univ Norway, Fac Hlth Sci, Dept Med Biol, Res Grp Hostmicrobe Interact, N-9037 Tromso, Norway.
   [Engstad, Rolf Einar] Biotec BetaGlucans AS, N-9019 Tromso, Norway.
C3 UiT The Arctic University of Tromso; UiT The Arctic University of Tromso
RP Holsaeter, AM (通讯作者)，UiT Arctic Univ Norway, Fac Hlth Sci, Dept Pharm, Drug Transport & Delivery Res Grp, N-9037 Tromso, Norway.
EM laura.v.schulte-werning@uit.no; m.anju11@live.no;
   bhupender.singh@uit.no; mona.johannessen@uit.no; rolf.engstad@biotec.no;
   natasa.skalko-basnet@uit.no; ann-mari.holsater@uit.no
RI Singh, Bhupender/B-6817-2009; Škalko-Basnet, Nataša/A-4117-2012
OI Singh, Bhupender/0000-0001-5634-6252; Škalko-Basnet,
   Nataša/0000-0002-4301-2840; Holsaeter, Ann Mari/0000-0002-3513-5314;
   Schulte-Werning, Laura Victoria/0000-0003-0227-4171
FU UiT The Arctic University of Norway
FX The research received no external funding. The publication charges for
   this article have been funded by the publication fund at UiT The Arctic
   University of Norway.
CR A. International, 2018, D88218 ASTM, DOI [10.1520/D0882-18, DOI 10.1520/D0882-18]
   Abid S, 2019, INT J BIOL MACROMOL, V135, P1222, DOI 10.1016/j.ijbiomac.2019.06.022
   Abrigo M, 2015, ACS APPL MATER INTER, V7, P7644, DOI 10.1021/acsami.5b00453
   Altun E, 2021, PHARMACEUTICS, V13, DOI 10.3390/pharmaceutics13050613
   Amiri N, 2020, INT J BIOL MACROMOL, V162, P645, DOI 10.1016/j.ijbiomac.2020.06.195
   Andaluz-Scher L, 2020, OPHTHALMOLOGY, V127, P1289, DOI 10.1016/j.ophtha.2020.05.015
   Annaidh AN, 2012, J MECH BEHAV BIOMED, V5, P139, DOI 10.1016/j.jmbbm.2011.08.016
   Balik BA, 2020, J APPL POLYM SCI, V137, DOI 10.1002/app.48294
   Barzegar S, 2021, INT J PHARMACEUT, V597, DOI 10.1016/j.ijpharm.2021.120288
   Boateng J, 2015, J PHARM SCI-US, V104, P3653, DOI 10.1002/jps.24610
   Bombin ADJ, 2020, MAT SCI ENG C-MATER, V114, DOI 10.1016/j.msec.2020.110994
   Bradford Colin, 2009, J Am Col Certif Wound Spec, V1, P117, DOI 10.1016/j.jcws.2009.09.001
   Campoccia D, 2010, BIOMATERIALS, V31, P6363, DOI 10.1016/j.biomaterials.2010.05.005
   Cauzzo J, 2020, INT J MOL SCI, V21, DOI 10.3390/ijms21144847
   Chang SH, 2019, INT J BIOL MACROMOL, V131, P167, DOI 10.1016/j.ijbiomac.2019.02.066
   Deng LL, 2018, J AGR FOOD CHEM, V66, P6219, DOI 10.1021/acs.jafc.8b01493
   Dizaj SM, 2019, PHARM DEV TECHNOL, V24, P1187, DOI 10.1080/10837450.2019.1656238
   Doostmohammadi M, 2020, MAT SCI ENG C-MATER, V109, DOI 10.1016/j.msec.2019.110521
   Drago L, 2019, MICROORGANISMS, V7, DOI 10.3390/microorganisms7090278
   Du B, 2015, TRENDS FOOD SCI TECH, V41, P49, DOI 10.1016/j.tifs.2014.09.002
   Dubsky M, 2012, J MATER SCI-MATER M, V23, P931, DOI 10.1007/s10856-012-4577-7
   El-Naggar ME, 2016, CARBOHYD POLYM, V154, P194, DOI 10.1016/j.carbpol.2016.08.042
   El-Newehy MH, 2011, J NANOMATER, V2011, DOI 10.1155/2011/626589
   Engstad CS, 2002, INT IMMUNOPHARMACOL, V2, P1585, DOI 10.1016/S1567-5769(02)00134-0
   ENGSTAD RE, 1994, DEV COMP IMMUNOL, V18, P397, DOI 10.1016/0145-305X(94)90005-1
   Falagas ME, 2008, EXPERT REV ANTI-INFE, V6, P593, DOI 10.1586/14787210.6.5.593
   Foster LJR, 2011, BIOTECHNOL LETT, V33, P417, DOI 10.1007/s10529-010-0435-1
   Geng YH, 2021, J DRUG DELIV SCI TEC, V61, DOI 10.1016/j.jddst.2020.102138
   Gianino Elizabeth, 2018, Bioengineering-Basel, V5, P51, DOI 10.3390/bioengineering5030051
   Graca MFP, 2021, PHARMACEUTICS, V13, DOI 10.3390/pharmaceutics13020183
   Grip J, 2018, EUR J PHARM SCI, V121, P269, DOI 10.1016/j.ejps.2018.05.031
   Haider A, 2018, ARAB J CHEM, V11, P1165, DOI 10.1016/j.arabjc.2015.11.015
   Hemmingsen LM, 2021, CARBOHYD POLYM, V262, DOI 10.1016/j.carbpol.2021.117939
   Ho DL, 2006, J POLYM SCI POL PHYS, V44, P557, DOI 10.1002/polb.20726
   Hurler J, 2012, J PHARM SCI-US, V101, P3906, DOI 10.1002/jps.23260
   Iacob AT, 2020, PHARMACEUTICS, V12, DOI 10.3390/pharmaceutics12100983
   ISO 10993-5:2009, 2009, BIOL EVAL MED DEV 5
   Jeschke MG, 2020, NAT REV DIS PRIMERS, V6, DOI 10.1038/s41572-020-0145-5
   Joraholmen MW, 2014, INT J PHARMACEUT, V472, P94, DOI 10.1016/j.ijpharm.2014.06.016
   Junker JPE, 2013, ADV WOUND CARE, V2, P348, DOI 10.1089/wound.2012.0412
   Khan TA, 2000, J PHARM PHARM SCI, V3, P303
   Klossner RR, 2008, BIOMACROMOLECULES, V9, P2947, DOI 10.1021/bm800738u
   Koh TJ, 2011, EXPERT REV MOL MED, V13, DOI 10.1017/S1462399411001943
   Krzyszczyk P, 2018, FRONT PHYSIOL, V9, DOI 10.3389/fphys.2018.00419
   Li Z, 2020, PHARMACEUTICS, V12, DOI 10.3390/pharmaceutics12060522
   Luraghi A, 2021, J CONTROL RELEASE, V334, P463, DOI 10.1016/j.jconrel.2021.03.033
   Majtan J, 2018, MOLECULES, V23, DOI 10.3390/molecules23040806
   Maskova E, 2020, J CONTROL RELEASE, V324, P695, DOI 10.1016/j.jconrel.2020.05.045
   Matica MA, 2019, INT J MOL SCI, V20, DOI 10.3390/ijms20235889
   Memic A, 2019, ACS APPL BIO MATER, V2, P952, DOI 10.1021/acsabm.8b00637
   Mirtic J, 2019, POLYMERS-BASEL, V11, DOI 10.3390/polym11040692
   Molnar K, 2016, EUR POLYM J, V74, P279, DOI 10.1016/j.eurpolymj.2015.11.028
   Omer S, 2021, PHARMACEUTICS, V13, DOI 10.3390/pharmaceutics13020286
   Oryan A, 2018, INT J BIOL MACROMOL, V107, P678, DOI 10.1016/j.ijbiomac.2017.08.184
   Ousey K, 2016, J WOUND CARE, V25, P122, DOI 10.12968/jowc.2016.25.3.122
   Pakravan M, 2011, POLYMER, V52, P4813, DOI 10.1016/j.polymer.2011.08.034
   Partheniadis I, 2020, PROCESSES, V8, DOI 10.3390/pr8060673
   Pelipenko J, 2013, EUR J PHARM BIOPHARM, V84, P401, DOI 10.1016/j.ejpb.2012.09.009
   Piipponen M, 2020, INT J MOL SCI, V21, DOI 10.3390/ijms21228790
   Quan ZZ, 2021, EUR POLYM J, V159, DOI 10.1016/j.eurpolymj.2021.110707
   Ramakrishnan R, 2019, CURR DRUG DELIV, V16, P913, DOI 10.2174/1567201816666191029122445
   Rasband W. S., 1997, IMAGEJ
   Rawlingson A, 2003, BURNS, V29, P631, DOI 10.1016/S0305-4179(03)00079-2
   Rinaudo M, 1999, POLYMER, V40, P7029, DOI 10.1016/S0032-3861(99)00056-7
   Rosic R, 2012, EUR POLYM J, V48, P1374, DOI 10.1016/j.eurpolymj.2012.05.001
   Sganga G, 2020, EXPERT REV ANTI-INFE, V18, P231, DOI 10.1080/14787210.2020.1726740
   Sill TJ, 2008, BIOMATERIALS, V29, P1989, DOI 10.1016/j.biomaterials.2008.01.011
   Souto EB, 2020, INT J MOL SCI, V21, DOI 10.3390/ijms21020393
   Stie MB, 2020, CARBOHYD POLYM, V242, DOI 10.1016/j.carbpol.2020.116428
   Stie MB, 2019, CARBOHYD POLYM, V215, P253, DOI 10.1016/j.carbpol.2019.03.061
   Takada S, 2016, INTERNAL MED, V55, P567, DOI 10.2169/internalmedicine.55.3272
   Vass P, 2020, WIRES NANOMED NANOBI, V12, DOI 10.1002/wnan.1611
   Wang Y, 2018, ADV DRUG DELIVER REV, V123, P3, DOI 10.1016/j.addr.2017.09.018
   Yalcinkaya F, 2019, ARAB J CHEM, V12, P5162, DOI 10.1016/j.arabjc.2016.12.012
   Zhang S, 2021, J BIOMATER APPL, V36, P321, DOI 10.1177/08853282211008109
   Zhou HL, 2019, NANOMATERIALS-BASEL, V9, DOI 10.3390/nano9060843
   Zykova SN, 2014, J DIABETES INVEST, V5, P392, DOI 10.1111/jdi.12165
NR 77
TC 9
Z9 9
U1 5
U2 20
PU MDPI
PI BASEL
PA ST ALBAN-ANLAGE 66, CH-4052 BASEL, SWITZERLAND
EI 1999-4923
J9 PHARMACEUTICS
JI Pharmaceutics
PD SEP
PY 2021
VL 13
IS 9
AR 1527
DI 10.3390/pharmaceutics13091527
PG 20
WC Pharmacology & Pharmacy
WE Science Citation Index Expanded (SCI-EXPANDED)
SC Pharmacology & Pharmacy
GA UY3SQ
UT WOS:000701447900001
PM 34575602
OA Green Published, gold
DA 2023-07-12
ER

PT J
AU Yu, BJ
   Yang, LL
   Song, S
   Li, WN
   Wang, HF
   Cheng, J
AF Yu, Bingjie
   Yang, Lingling
   Song, Shan
   Li, Weina
   Wang, Huifeng
   Cheng, Jun
TI LRG1 facilitates corneal fibrotic response by inducing neutrophil
   chemotaxis via Stat3 signaling in alkali-burned mouse corneas
SO AMERICAN JOURNAL OF PHYSIOLOGY-CELL PHYSIOLOGY
LA English
DT Article
DE alkali burn; corneal fibrotic response; LRG1; neutrophil; Stat3
ID CARCINOMA; MIGRATION
AB Leucine-rich alpha-2-glycoprotein-1 (LRG1) is a novel profibrotic factor that modulates transforming growth factor-beta (TGF-beta) signaling. However, its role in the corneal fibrotic response remains unknown. In the present study, we found that the LRG1 level increased in alkali-burned mouse corneas. In the LRG1-treated alkali-burned corneas, there were higher fibrogenic protein expression and neutrophil infiltration. LRG1 promoted neutrophil chemotaxis and CXCL-1 secretion. Conversely, LRG1-specific siRNA reduced fibrogenic protein expression and neutrophil infiltration in the alkali-burned corneas. The clearance of neutrophils effectively attenuated the LRG1-enhanced corneal fibrotic response, whereas the presence of neutrophils enhanced the effect of LRG1 on the fibrotic response in cultured TKE2 cells. In addition, the topical application of LRG1 elevated interleukin-6 (IL-6) and p-Stat3 levels in the corneal epithelium and in isolated neutrophils. The clearance of neutrophils inhibited the expression of p-Stat3 and IL-6 promoted by LRG1 in alkali-burned corneas. Moreover, neutrophils significantly increased the production of IL-6 and p-Stat3 promoted by LRG1 in TKE2 cells. Furthermore, the inhibition of Stat3 signaling by S3I-201 decreased neutrophil infiltration and alleviated the LRG1-enhanced corneal fibrotic response in the alkali-burned corneas. S3I-201 also reduced LRG1 or neutrophil-induced fibrotic response in TKE2 cells. In conclusion, LRG1 promotes the corneal fibrotic response by stimulating neutrophil infiltration via the modulation of the IL-6/Stat3 signaling pathway. Therefore, LRG1 could be targeted as a promising therapeutic strategy for patients with corneal fibrosis.
C1 [Yu, Bingjie; Wang, Huifeng] Qingdao Univ, Qingdao, Peoples R China.
   [Yu, Bingjie; Yang, Lingling; Song, Shan; Li, Weina; Wang, Huifeng; Cheng, Jun] Shandong First Med Univ & Shandong Acad Med Sci, Shandong Eye Inst, State Key Lab Cultivat Base, Shandong Prov Key Lab Ophthalmol, Qingdao, Peoples R China.
   [Song, Shan] Shandong First Med Univ, Chengwu Hosp, Heze, Peoples R China.
   [Li, Weina] Cent South Univ, Liuzhou Aier Eye Hosp, Affiliated Hosp, Aier Ophthalmol Coll, Liuzhou, Peoples R China.
   [Cheng, Jun] Shandong First Univ, Qingdao Eye Hosp, Qingdao, Peoples R China.
C3 Qingdao University; Shandong First Medical University & Shandong Academy
   of Medical Sciences; Shandong First Medical University & Shandong
   Academy of Medical Sciences
RP Cheng, J (通讯作者)，Shandong First Med Univ & Shandong Acad Med Sci, Shandong Eye Inst, State Key Lab Cultivat Base, Shandong Prov Key Lab Ophthalmol, Qingdao, Peoples R China.; Cheng, J (通讯作者)，Shandong First Univ, Qingdao Eye Hosp, Qingdao, Peoples R China.
EM alice.567@163.com
OI Cheng, Jun/0000-0002-7281-8683
FU National Natural Science Foundation of China [81670828]; Shandong
   Provincial Outstanding Young and Middle-aged Scientist Research Award
   Fund Doctoral Fund Project [ZR2017BH026]; Innovation Project of Shandong
   Academy of Medical Sciences; Academic Promotion Programme of Shandong
   First Medical University [2019ZL001, 2019PT002]; Taishan Scholar Project
   of Shandong Province [tsqn20161059]
FX This work was supported by the National Natural Science Foundation of
   China (81670828), the Shandong Provincial Outstanding Young and
   Middle-aged Scientist Research Award Fund Doctoral Fund Project
   (ZR2017BH026), the Innovation Project of Shandong Academy of Medical
   Sciences, and the Academic Promotion Programme of Shandong First Medical
   University (2019ZL001, 2019PT002). Lingling Yang was partially supported
   by the Taishan Scholar Project of Shandong Province (tsqn20161059).
CR Ban ZF, 2019, ONCOL REP, V41, P3270, DOI 10.3892/or.2019.7123
   Bao QK, 2020, ELIFE, V9, DOI 10.7554/eLife.49923
   Bella J, 2017, SUBCELL BIOCHEM, V82, P457, DOI 10.1007/978-3-319-49674-0_14
   Chakraborty D, 2017, NAT COMMUN, V8, DOI 10.1038/s41467-017-01236-6
   Chen Y, 2017, CARDIOVASC RES, V113, P310, DOI 10.1093/cvr/cvx004
   Clare G, 2012, COCHRANE DB SYST REV, DOI 10.1002/14651858.CD009379.pub2
   DARBY I, 1990, LAB INVEST, V63, P21
   de Oliveira RC, 2020, INVEST OPHTH VIS SCI, V61, DOI 10.1167/iovs.61.2.28
   Dohlman TH, 2019, SEMIN OPHTHALMOL, V34, P205, DOI 10.1080/08820538.2019.1620796
   Druhan LJ, 2017, PLOS ONE, V12, DOI 10.1371/journal.pone.0170261
   Gabison EE, 2009, PROG RETIN EYE RES, V28, P19, DOI 10.1016/j.preteyeres.2008.11.001
   Gao Y, 2019, COMMUN BIOL, V2, DOI 10.1038/s42003-019-0600-6
   Hertsenberg AJ, 2017, PLOS ONE, V12, DOI 10.1371/journal.pone.0171712
   Honda H, 2017, PHYSIOL REP, V5, DOI 10.14814/phy2.13556
   Kisling A, 2019, LIFE SCI, V228, P30, DOI 10.1016/j.lfs.2019.04.042
   Kumagai S, 2016, CARDIOVASC RES, V109, P272, DOI 10.1093/cvr/cvv273
   Leask A, 2006, J CELL SCI, V119, P4803, DOI 10.1242/jcs.03270
   Li WN, 2020, EXP EYE RES, V196, DOI 10.1016/j.exer.2020.108060
   Li ZJ, 2006, INVEST OPHTH VIS SCI, V47, P1947, DOI 10.1167/iovs.05-1193
   Liu CH, 2019, CIRC-HEART FAIL, V12, DOI 10.1161/CIRCHEARTFAILURE.119.005962
   Ljubimov AV, 2015, PROG RETIN EYE RES, V49, P17, DOI 10.1016/j.preteyeres.2015.07.002
   Madaro L, 2018, NAT CELL BIOL, V20, P917, DOI 10.1038/s41556-018-0151-y
   Navas A, 2018, STEM CELL TRANSL MED, V7, P906, DOI 10.1002/sctm.18-0042
   O'Donnell LC, 2002, J LEUKOCYTE BIOL, V72, P478
   Pek SLT, 2018, DIABETES-METAB RES, V34, DOI 10.1002/dmrr.3029
   Sakai N, 2017, SCI REP-UK, V7, DOI 10.1038/s41598-017-05624-2
   Shim SY, 2019, CORNEA, V38, P523, DOI 10.1097/ICO.0000000000001852
   Shojaati G, 2019, STEM CELL TRANSL MED, V8, P1192, DOI 10.1002/sctm.18-0297
   Shu DY, 2017, PROG RETIN EYE RES, V60, P44, DOI 10.1016/j.preteyeres.2017.08.001
   Sng MK, 2018, CELL DISCOV, V4, DOI 10.1038/s41421-018-0014-5
   Song S, 2020, INT J OPHTHALMOL-CHI, V13, P365, DOI 10.18240/ijo.2020.03.01
   Tandon M, 2019, CANCER RES, V79, P5316, DOI 10.1158/0008-5472.CAN-18-3064
   Toda N, 2018, INFLAMM REGEN, V38, DOI 10.1186/s41232-018-0070-0
   Torricelli AAM, 2016, EXP EYE RES, V142, P110, DOI 10.1016/j.exer.2014.09.012
   Urushima H, 2017, ARTHRITIS RES THER, V19, DOI 10.1186/s13075-017-1349-2
   Wang XM, 2013, NATURE, V499, P306, DOI 10.1038/nature12345
   Wang Z, 2018, LAB INVEST, V98, P1600, DOI 10.1038/s41374-018-0127-3
   Wilson SE, 2012, EXP EYE RES, V99, P78, DOI 10.1016/j.exer.2012.03.018
   Worke LJ, 2017, ADV HEALTHC MATER, V6, DOI 10.1002/adhm.201700114
   Xu Z, 2019, BRIT J PHARMACOL, V176, P2627, DOI 10.1111/bph.14686
   Zhang JJ, 2016, J EXP CLIN CANC RES, V35, DOI 10.1186/s13046-016-0306-2
   Zhang NG, 2020, J CANCER, V11, P1486, DOI 10.7150/jca.36189
   Zhang Q, 2018, ONCOTARGETS THER, V11, P2745, DOI 10.2147/OTT.S153375
   Zheng C, 2019, CELL DEATH DIS, V10, DOI 10.1038/s41419-019-2085-0
NR 44
TC 4
Z9 5
U1 2
U2 7
PU AMER PHYSIOLOGICAL SOC
PI BETHESDA
PA 9650 ROCKVILLE PIKE, BETHESDA, MD 20814 USA
SN 0363-6143
EI 1522-1563
J9 AM J PHYSIOL-CELL PH
JI Am. J. Physiol.-Cell Physiol.
PD SEP
PY 2021
VL 321
IS 3
BP C415
EP C428
DI 10.1152/ajpcell.00517.2020
PG 14
WC Cell Biology; Physiology
WE Science Citation Index Expanded (SCI-EXPANDED)
SC Cell Biology; Physiology
GA UX4CB
UT WOS:000700788200001
PM 34260299
DA 2023-07-12
ER

PT J
AU Yu, DJ
   Zhang, SJ
   Mo, W
   Jiang, ZQ
   Wang, M
   An, L
   Wang, YY
   Liu, YL
   Jiang, S
   Wu, AL
   Cao, JP
   Zhang, SY
AF Yu, Daojiang
   Zhang, Shuaijun
   Mo, Wei
   Jiang, Zhiqiang
   Wang, Min
   An, Lu
   Wang, Youyou
   Liu, Yulong
   Jiang, Sheng
   Wu, Ailing
   Cao, Jianping
   Zhang, Shuyu
TI Transplantation of the Stromal Vascular Fraction (SVF) Mitigates Severe
   Radiation-Induced Skin Injury
SO RADIATION RESEARCH
LA English
DT Article
ID MESENCHYMAL STEM-CELLS; IONIZING-RADIATION; THERAPY; FIBROSIS; DAMAGE;
   BURNS
AB Severe radiation-induced skin injury is a complication of tumor radiotherapy and nuclear accidents. Cell therapy is a potential treatment for radiation-induced skin injury. The stromal vascular fraction (SVF) is a newer material in stem cell therapy that is made up of stem cells harvested from adipose tissue, which has been shown to promote the healing of refractory wounds of different causes. In this study, SVF was isolated from patients with radiation-induced skin injury. Adipose-derived stem cells (ADSCs) accounted for approximately 10% of the SVF by flow cytometry. Compared with the control group of rats, administration with SVF attenuated the skin injury induced by electron beam radiation. The effect of SVF on the human skin fibroblast microenvironment was determined by proteomic profiling of secreted proteins in SVF-co-cultured human skin fibroblast WS1 cells. Results revealed 293 upregulated and 1,481 downregulated proteins in the supernatant of SVF-co-cultured WS1 cells. WS1 co-culture with SVF induced secretion of multiple proteins including collagen and MMP-1. In the clinic, five patients with radiation-induced skin injury were recruited to receive SVF transfer-based therapy, either alone or combined with flap transplantation. Autogenous SVF was isolated and introduced into a multi-needle precision electronic injection device, which automatically and aseptically distributed the SVF to the exact layer of the wound in an accurate amount. After SVF transfer, wound healing clearly improved and pain was significantly relieved. The patients' skin showed satisfactory texture and shape with no further wound recurrence. Our findings suggest that transplantation of SVF could be an effective countermeasure against severe radiation-induced skin injury. (C) 2021 by Radiation Research Society
C1 [Yu, Daojiang; Jiang, Zhiqiang; Wang, Min; Jiang, Sheng; Wu, Ailing; Zhang, Shuyu] Chengdu Med Coll, China Natl Nucl Corp Hosp 416, Affiliated Hosp 2, Chengdu 610051, Peoples R China.
   [Yu, Daojiang; An, Lu; Wang, Youyou; Liu, Yulong] Soochow Univ, Transformat Ctr Radiol Med, Affiliated Hosp 2, Suzhou 215004, Peoples R China.
   [Zhang, Shuaijun; Zhang, Shuyu] Sichuan Univ, West China Univ Hosp 2, Chengdu 610041, Peoples R China.
   [Mo, Wei; Cao, Jianping] Soochow Univ, Sch Radiat Med & Protect, Med Coll, Suzhou 215123, Peoples R China.
   [Zhang, Shuyu] Sichuan Univ, West China Sch Basic Med Sci & Forens Med, Chengdu 610041, Peoples R China.
C3 Chengdu Medical College; Soochow University - China; Sichuan University;
   Soochow University - China; Sichuan University
RP Zhang, SY (通讯作者)，Chengdu Med Coll, China Natl Nucl Corp Hosp 416, Affiliated Hosp 2, Chengdu 610051, Peoples R China.; Yu, DJ (通讯作者)，Chengdu Med Coll, Dept Plast & Burn Surg, Affiliated Hosp 2, China Natl Nucl Corp Hosp 416, Chengdu 610051, Peoples R China.
EM ydj51087@163.com; zhang.shuyu@hotmail.com
OI Zhang, Shuaijun/0009-0009-0086-5470
FU National Natural Science Foundation of China [32071238, 82073477,
   U1967220]; Natural Science Foundation of Sichuan Province [2020YJ0194];
   Fundamental Research Funds for the Central Universities; Young Talent
   Program of China National Nuclear Corporation
FX This work was supported by the National Natural Science Foundation of
   China (32071238, 82073477 and U1967220), Natural Science Foundation of
   Sichuan Province (2020YJ0194), the Fundamental Research Funds for the
   Central Universities and Young Talent Program of China National Nuclear
   Corporation.
CR Akita S, 2010, STEM CELLS INT, V2010, DOI 10.4061/2010/532704
   Andia I, 2019, EXPERT OPIN BIOL TH, V19, P1289, DOI 10.1080/14712598.2019.1671970
   Bernard D, 2014, ANN ENDOCRINOL-PARIS, V75, P241, DOI 10.1016/j.ando.2014.07.863
   Bertrand B, 2020, BURNS, V46, P1641, DOI 10.1016/j.burns.2020.04.020
   Bey E, 2007, B ACAD NAT MED PARIS, V191, P971, DOI 10.1016/S0001-4079(19)32994-2
   Bey E, 2010, WOUND REPAIR REGEN, V18, P50, DOI 10.1111/j.1524-475X.2009.00562.x
   Bora P, 2017, STEM CELL RES THER, V8, DOI 10.1186/s13287-017-0598-y
   Bray FN, 2016, DERMATOLOGY THER, V6, P185, DOI 10.1007/s13555-016-0120-y
   Chen GX, 2019, ONCOL REP, V41, P405, DOI 10.3892/or.2018.6783
   Chen ZH, 2020, MED SCI MONITOR, V26, DOI 10.12659/MSM.923808
   Davison-Kotler E, 2019, BIOENGINEERING-BASEL, V6, DOI 10.3390/bioengineering6030056
   Deptula M, MED RES REV
   Driskell RR, 2014, EXP DERMATOL, V23, P629, DOI 10.1111/exd.12450
   Ebrahimian TG, 2009, ARTERIOSCL THROM VAS, V29, P503, DOI 10.1161/ATVBAHA.108.178962
   Festa E, 2011, CELL, V146, P761, DOI 10.1016/j.cell.2011.07.019
   Gibbs N, 2015, J PAIN RES, V8, P799, DOI 10.2147/JPR.S92090
   Guerrero-Juarez CF, 2018, NAT REV ENDOCRINOL, V14, P163, DOI 10.1038/nrendo.2017.162
   Guo J, 2016, J PLAST RECONSTR AES, V69, P180, DOI 10.1016/j.bjps.2015.10.014
   Iddins CJ, 2016, HEALTH PHYS, V111, P112, DOI 10.1097/HP.0000000000000483
   Kim WS, 2009, EXPERT OPIN BIOL TH, V9, P879, DOI 10.1517/14712590903039684
   Koh YJ, 2011, ARTERIOSCL THROM VAS, V31, P1141, DOI 10.1161/ATVBAHA.110.218206
   Lettmann S, 2014, PLOS ONE, V9, DOI 10.1371/journal.pone.0105686
   Li JH, 2019, J EXP CLIN CANC RES, V38, DOI 10.1186/s13046-019-1477-4
   Liu ZS, 2018, BIOMED PHARMACOTHER, V101, P729, DOI 10.1016/j.biopha.2018.02.093
   McQuestion Maurene, 2011, Semin Oncol Nurs, V27, pe1, DOI 10.1016/j.soncn.2011.02.009
   Mehranfar S, 2019, ARTIF CELL NANOMED B, V47, P882, DOI 10.1080/21691401.2019.1576710
   Nguyen A, 2016, J PLAST RECONSTR AES, V69, P170, DOI 10.1016/j.bjps.2015.10.015
   Nicolay NH, 2015, CANCER LETT, V366, P133, DOI 10.1016/j.canlet.2015.06.012
   Nyberg E, 2019, TISSUE ENG PT A, V25, P1459, DOI [10.1089/ten.tea.2018.0341, 10.1089/ten.TEA.2018.0341]
   Pardo A, 2005, INT J BIOCHEM CELL B, V37, P283, DOI 10.1016/j.biocel.2004.06.017
   Phulpin B, 2009, PLAST RECONSTR SURG, V123, P1187, DOI 10.1097/PRS.0b013e31819f2928
   Portas M, 2016, RADIAT PROT DOSIM, V171, P99, DOI 10.1093/rpd/ncw206
   Purkayastha A, 2019, ASIA-PAC J ONCOL NUR, V6, P238, DOI 10.4103/apjon.apjon_71_18
   Rigotti G, 2007, PLAST RECONSTR SURG, V119, P1409, DOI 10.1097/01.prs.0000256047.47909.71
   Ryan JL, 2012, J INVEST DERMATOL, V132, P985, DOI 10.1038/jid.2011.411
   Schmidt BA, 2013, DEVELOPMENT, V140, P1517, DOI 10.1242/dev.087593
   Shukla L, 2020, FRONT PHARMACOL, V11, DOI 10.3389/fphar.2020.00158
   Sultan SM, 2011, PLAST RECONSTR SURG, V128, P363, DOI 10.1097/PRS.0b013e31821e6e90
   Tan SS, 2017, SURG-J R COLL SURG E, V15, P186, DOI 10.1016/j.surge.2016.09.010
   Tsushima I, 2017, J ENVIRON SCI HEAL A, V52, P158, DOI 10.1080/10934529.2016.1240486
   Wang WJ, 2016, INT J RADIAT ONCOL, V95, P751, DOI 10.1016/j.ijrobp.2016.01.021
   Wang Y, 2020, RADIAT MED PROT, V01, P60, DOI [10.1016/j.radmp.2020.02.004, DOI 10.1016/J.RADMP.2020.02.004]
   Wang YY, 2019, RADIAT RES, V191, P527, DOI 10.1667/RR15274.1
   Wu YM, 2019, CELL BIOSCI, V9, DOI 10.1186/s13578-019-0284-0
   Xiao YJ, 2020, J DERMATOL SCI, V97, P152, DOI 10.1016/j.jdermsci.2020.01.009
   Xin Y, 2021, STEM CELL RES THER, V12, DOI 10.1186/s13287-020-02116-5
   Xue J, 2017, J INVEST DERMATOL, V137, P2059, DOI 10.1016/j.jid.2017.05.019
   Zhu SP, 2021, J CELL PHYSIOL, V236, P41, DOI 10.1002/jcp.29893
NR 48
TC 7
Z9 9
U1 7
U2 30
PU RADIATION RESEARCH SOC
PI LAWRENCE
PA 810 E TENTH STREET, LAWRENCE, KS 66044 USA
SN 0033-7587
EI 1938-5404
J9 RADIAT RES
JI Radiat. Res.
PD SEP
PY 2021
VL 196
IS 3
BP 250
EP 260
DI 10.1667/RADE-20-00156.1
PG 11
WC Biology; Biophysics; Radiology, Nuclear Medicine & Medical Imaging
WE Science Citation Index Expanded (SCI-EXPANDED)
SC Life Sciences & Biomedicine - Other Topics; Biophysics; Radiology,
   Nuclear Medicine & Medical Imaging
GA UL3XE
UT WOS:000692587200002
PM 34107043
DA 2023-07-12
ER

PT J
AU Seon, GM
   Lee, MH
   Koo, MA
   Hong, SH
   Park, YJ
   Jeong, HK
   Park, JC
AF Seon, Gyeung Mi
   Lee, Mi Hee
   Koo, Min-Ah
   Hong, Seung Hee
   Park, Ye Jin
   Jeong, Ha Kyeong
   Park, Jong-Chul
TI A collagen-AS/epsilon PLL bilayered artificial substitute regulates
   anti-inflammation and infection for initial inflamed wound healing
SO BIOMATERIALS SCIENCE
LA English
DT Article
ID IN-VITRO; ANTIBACTERIAL; HYDROGEL; MATRIX
AB Despite the development of advanced tissue engineering substitutes, inflammation is still a significant problem that can arise from inflamed burn injuries, chronic wounds, or microbial diseases. Although topical wound dressing accelerates healing by minimizing or preventing the consequences of skin inflammation, there remains a need for the development of a novel substitute scaffold that can effectively eliminate immoderate inflammation and infection in the initial phase of the healing meachanism. In this study, an artificial skin substitute scaffold fabricated with asiaticoside (AS) and epsilon-poly-l-lysine (epsilon PLL) was prepared. Upon the release of these bioactive compounds, they accelerate wound healing and inhibit any bacterial infection at the wound site. We determined whether AS and epsilon PLL exhibit anti-inflammatory and bactericidal effects through different mechanisms. Collectively, the collagen-AS/epsilon PLL artificial skin substitute could be a significant therapeutic agent for scar-less rapid wound healing (without infection and inflammation) of initially-inflamed full-thickness wounds.
C1 [Seon, Gyeung Mi; Lee, Mi Hee; Koo, Min-Ah; Hong, Seung Hee; Park, Ye Jin; Jeong, Ha Kyeong; Park, Jong-Chul] Yonsei Univ, Coll Med, Dept Med Engn, Cellbiocontrol Lab, Seoul 03722, South Korea.
   [Koo, Min-Ah; Hong, Seung Hee; Park, Jong-Chul] Yonsei Univ, Coll Med, Brain Korea 21 Project, Dept Med Engn,Grad Sch Med Sci, Seoul 03722, South Korea.
C3 Yonsei University; Yonsei University Health System; Yonsei University;
   Yonsei University Health System
RP Park, JC (通讯作者)，Yonsei Univ, Coll Med, Dept Med Engn, Cellbiocontrol Lab, Seoul 03722, South Korea.; Park, JC (通讯作者)，Yonsei Univ, Coll Med, Brain Korea 21 Project, Dept Med Engn,Grad Sch Med Sci, Seoul 03722, South Korea.
EM parkjc@yuhs.ac
OI Lee, Mi Hee/0000-0002-9630-7044; PARK, JONG-CHUL/0000-0003-0083-5991
FU National Research Foundation (NRF) - Korean government (MSIT)
   [2017M3A9B3063638, 2019R1A2C2005256]
FX This research was supported by the National Research Foundation (NRF)
   grant funded by the Korean government (MSIT) (No. 2017M3A9B3063638,
   2019R1A2C2005256).
CR Aghmiuni AI, 2021, MAT SCI ENG C-MATER, V120, DOI 10.1016/j.msec.2020.111752
   Ajma G, 2019, INT J PHARMACEUT, V567, DOI 10.1016/j.ijpharm.2019.118480
   Annabi N, 2017, BIOMATERIALS, V139, P229, DOI 10.1016/j.biomaterials.2017.05.011
   Brandt AL, 2010, J FOOD SCI, V75, pM557, DOI 10.1111/j.1750-3841.2010.01843.x
   Chapartegui-Gonzalez I, 2018, PLOS ONE, V13, DOI 10.1371/journal.pone.0201961
   Chen TY, 2021, BIOMATERIALS, V269, DOI 10.1016/j.biomaterials.2020.120608
   Chouhan D, 2019, BIOMATERIALS, V216, DOI 10.1016/j.biomaterials.2019.119267
   Hauck S, 2021, BIOACT MATER, V6, P4342, DOI 10.1016/j.bioactmat.2021.04.026
   He LL, 2019, J CELL PHYSIOL, V234, P4267, DOI 10.1002/jcp.27195
   Jafari A, 2019, EUR POLYM J, V118, P113, DOI 10.1016/j.eurpolymj.2019.05.046
   Johnson CDL, 2015, CELLS TISSUES ORGANS, V202, P116, DOI 10.1159/000446621
   Klar AS, 2018, PEDIATR SURG INT, V34, P129, DOI 10.1007/s00383-017-4179-z
   Kumar JP, 2016, RSC ADV, V6, P105125, DOI 10.1039/c6ra18654h
   Leung V, 2014, J BIOMED MATER RES B, V102, P508, DOI 10.1002/jbm.b.33028
   Li Q, 2017, BIOMATERIALS, V148, P54, DOI 10.1016/j.biomaterials.2017.09.028
   Lou D, 2020, BIOACT MATER, V5, P667, DOI 10.1016/j.bioactmat.2020.04.018
   Ma WJ, 2016, RSC ADV, V6, P12868, DOI 10.1039/c5ra27309a
   Maver U, 2018, J HERB MED INTECHOPE, P121
   Ninan N, 2014, COLLOID SURFACE B, V115, P244, DOI 10.1016/j.colsurfb.2013.11.048
   Nudelman R, 2019, ADV FUNCT MATER, V29, DOI 10.1002/adfm.201902783
   Satish A, 2019, EUR POLYM J, V110, P252, DOI 10.1016/j.eurpolymj.2018.11.032
   Seon GM, 2021, MAT SCI ENG C-MATER, V121, DOI 10.1016/j.msec.2020.111837
   Shah M, 2010, INT J PHARMACEUT, V400, P165, DOI 10.1016/j.ijpharm.2010.08.008
   Shi QY, 2019, ACTA BIOMATER, V86, P465, DOI 10.1016/j.actbio.2018.12.048
   Stratton S, 2016, BIOACT MATER, V1, P93, DOI 10.1016/j.bioactmat.2016.11.001
   Tabata Yasuhiko, 2000, Pharmaceutical Science and Technology Today, V3, P80, DOI 10.1016/S1461-5347(00)00242-X
   Wadke P, 2017, SURF INTERFACES, V8, P137, DOI 10.1016/j.surfin.2017.05.008
   Wang FY, 2017, J CRANIO MAXILL SURG, V45, P855, DOI 10.1016/j.jcms.2017.03.017
   Wang HLS, 2013, PLOS ONE, V8, DOI [10.1371/journal.pone.0055241, 10.1371/journal.pone.0056330]
   Wang R, 2017, ADV FUNCT MATER, V27, DOI 10.1002/adfm.201604894
   Wang SG, 2012, ACS APPL MATER INTER, V4, P6393, DOI 10.1021/am302130b
   Xue CC, 2021, BIOMATERIALS, V269, DOI 10.1016/j.biomaterials.2020.120623
   Yang B, 2010, TISSUE ENG PART C-ME, V16, P1201, DOI [10.1089/ten.tec.2009.0311, 10.1089/ten.TEC.2009.0311]
   Zhang KX, 2019, BIOMATERIALS, V204, P70, DOI 10.1016/j.biomaterials.2019.03.008
   Zhao X, 2016, ADV HEALTHC MATER, V5, P108, DOI 10.1002/adhm.201500005
   Zheng MH, 2007, TISSUE ENG, V13, P737, DOI 10.1089/ten.2006.0246
NR 36
TC 5
Z9 5
U1 5
U2 37
PU ROYAL SOC CHEMISTRY
PI CAMBRIDGE
PA THOMAS GRAHAM HOUSE, SCIENCE PARK, MILTON RD, CAMBRIDGE CB4 0WF, CAMBS,
   ENGLAND
SN 2047-4830
EI 2047-4849
J9 BIOMATER SCI-UK
JI Biomater. Sci.
PD OCT 12
PY 2021
VL 9
IS 20
BP 6865
EP 6878
DI 10.1039/d1bm01071a
EA AUG 2021
PG 14
WC Materials Science, Biomaterials
WE Science Citation Index Expanded (SCI-EXPANDED)
SC Materials Science
GA WF6DP
UT WOS:000693684600001
PM 34494620
DA 2023-07-12
ER

PT J
AU Chen, YY
   Qu, LH
   Li, Y
   Chen, C
   He, W
   Shen, L
   Zhang, R
AF Chen, Yangye
   Qu, Lihua
   Li, Yi
   Chen, Chao
   He, Wei
   Shen, Li
   Zhang, Ran
TI Glycyrrhizic Acid Alleviates Lipopolysaccharide (LPS)-Induced Acute Lung
   Injury by Regulating Angiotensin-Converting Enzyme-2 (ACE2) and
   Caveolin-1 Signaling Pathway
SO INFLAMMATION
LA English
DT Article
DE Acute lung injury (ALI); glycyrrhizic acid (GA); angiotensin converting
   enzyme 2 (ACE2); Caveolin-1; NF-kappa B
ID NF-KAPPA-B; RESPIRATORY-DISTRESS-SYNDROME; CELL; ACTIVATION; EXPRESSION;
   APOPTOSIS; PROTECTION
AB Acute lung injury (ALI) is mainly caused by severe infection, shock, trauma, and burn, which causes the extensive release of inflammatory factors and other mediators. As a major bioactive constituent of traditional Chinese herb licorice, glycyrrhizic acid (GA) plays an important effect on inflammatory regulation. Nevertheless, the exact mechanism of this effect remains unclear. The present study aims to explore the potential protective effect of GA on LPS-induced ALI. Our results showed that GA significantly attenuated LPS-induced ALI and decreased the production of inflammatory factors, including IL-1 beta, MCP-1, COX2, HMGB1, and adhesion molecules, such as E-selectin, VCAM-1, and modulated expression of angiotensin-converting enzyme 2 (ACE2). Moreover, treatment of ACE2 inhibitor (MLN-4760) reversed the effects of GA on the secretion of pro-inflammatory factors in ALI. Additionally, GA exerts its protective effect by regulating the ACE2 and caveolin-1/NF-kappa B signaling pathway. In conclusion, this study showed that GA alleviated LPS-induced ALI by upregulating ACE2 and inhibiting the caveolin-1/NF-kappa B signaling pathway.
C1 [Chen, Yangye; Qu, Lihua; Li, Yi; Shen, Li] Hunan Normal Univ, Dept Physiol, Sch Med, 371 TongZiPo Rd, Changsha 410013, Hunan, Peoples R China.
   [Zhang, Ran] Hunan Normal Univ, Dept Immunol, Sch Med, 371 TongZiPo Rd, Changsha 410013, Hunan, Peoples R China.
   [Qu, Lihua] Wuhan Univ, Sch Basic Med Sci, Dept Pathogen Biol, Wuhan 430071, Peoples R China.
   [Chen, Chao] Nanjing Univ Chinese Med, Sch Med & Holist Integrat Med, Nanjing 210013, Peoples R China.
   [He, Wei] Cent South Univ, Dept Ultrasonog, Xiangya Hosp 3, Changsha 410013, Peoples R China.
C3 Hunan Normal University; Hunan Normal University; Wuhan University;
   Nanjing University of Chinese Medicine; Central South University
RP Shen, L (通讯作者)，Hunan Normal Univ, Dept Physiol, Sch Med, 371 TongZiPo Rd, Changsha 410013, Hunan, Peoples R China.; Zhang, R (通讯作者)，Hunan Normal Univ, Dept Immunol, Sch Med, 371 TongZiPo Rd, Changsha 410013, Hunan, Peoples R China.
EM shenhunannu@163.com; zhangrankp@qq.com
OI /0009-0008-2157-4659
FU Hunan Provincial Innovation Foundation for Postgraduate [CX20190406];
   National Natural Science Foundation of China [81100054]; Hunan Natural
   Science Foundation [2018JJ2255]; Hunan Natural Science Foundation Joint
   Project of Science and Health [2018JJ6052]
FX This work was supported by Hunan Provincial Innovation Foundation for
   Postgraduate (CX20190406), National Natural Science Foundation of China
   (No. 81100054), Hunan Natural Science Foundation (No. 2018JJ2255), and
   Hunan Natural Science Foundation Joint Project of Science and Health
   (No. 2018JJ6052).
CR Afshari A, 2010, COCHRANE DB SYST REV, DOI 10.1002/14651858.CD007733.pub2
   Bongoni AK, 2016, TRANSPLANTATION, V100, P1871, DOI 10.1097/TP.0000000000001188
   Cheng KT, 2017, J CLIN INVEST, V127, P4124, DOI 10.1172/JCI94495
   Cortez M, 2013, INFLAMMATION, V36, P379, DOI 10.1007/s10753-012-9557-z
   Pinheiro AJMCR, 2019, FRONT IMMUNOL, V10, DOI 10.3389/fimmu.2019.01978
   Cunha JM, 2000, BRIT J PHARMACOL, V130, P1418, DOI 10.1038/sj.bjp.0703434
   Davizon-Castillo F. Zhang, AM J PHYSIOL-LUNG C
   Dushianthan A, 2011, POSTGRAD MED J, V87, P612, DOI 10.1136/pgmj.2011.118398
   Fang Y, 2017, AM J TRANSL RES, V9, P1287
   Farooqui A, 2018, BIOMED PHARMACOTHER, V97, P752, DOI 10.1016/j.biopha.2017.10.147
   Fernandez-Pisonero I, 2012, J IMMUNOL, V189, P5402, DOI 10.4049/jimmunol.1201309
   Filgueiras LR, 2012, PLOS ONE, V7, DOI 10.1371/journal.pone.0044987
   Fraga-Silva RA, 2013, HYPERTENSION, V61, P1233, DOI 10.1161/HYPERTENSIONAHA.111.00627
   Frank PG, 2006, AM J PHYSIOL-HEART C, V291, pH677, DOI 10.1152/ajpheart.01092.2005
   Fu J, 2016, INT IMMUNOPHARMACOL, V38, P267, DOI 10.1016/j.intimp.2016.06.010
   Garrean S, 2006, J IMMUNOL, V177, P4853, DOI 10.4049/jimmunol.177.7.4853
   He HL, 2015, J CELL PHYSIOL, V230, P691, DOI 10.1002/jcp.24794
   Jin HY, 2012, PLOS ONE, V7, DOI [10.1371/journal.pone.0038502, 10.1371/journal.pone.0042432]
   Karin M, 1999, J BIOL CHEM, V274, P27339, DOI 10.1074/jbc.274.39.27339
   Laffey JG, 2000, NEW ENGL J MED, V343, P812
   Lee SA, 2019, J THORAC DIS, V11, P1287, DOI 10.21037/jtd.2019.04.14
   Lee W, 2015, AM J CHINESE MED, V43, P991, DOI 10.1142/S0192415X15500573
   Liang WJ, 2020, CELL BIOL INT, V44, P317, DOI 10.1002/cbin.11235
   Lin CI, 2018, INT J BIOL SCI, V14, P253, DOI 10.7150/ijbs.23489
   Lisanti Michael P., 1994, Trends in Cell Biology, V4, P231, DOI 10.1016/0962-8924(94)90114-7
   Liu SF, 2006, AM J PHYSIOL-LUNG C, V290, pL622, DOI 10.1152/ajplung.00477.2005
   Menegazzi M, 2008, PHARMACOL RES, V58, P22, DOI 10.1016/j.phrs.2008.05.012
   Ni YF, 2011, J SURG RES, V165, pE29, DOI 10.1016/j.jss.2010.10.004
   Peritore AF, 2021, INT J MOL SCI, V22, DOI 10.3390/ijms22115533
   Qiu YG, 2016, SCI REP-UK, V6, DOI 10.1038/srep31912
   Qu LH, 2019, AM J TRANSL RES, V11, P2042
   Rashid S, 2017, PHARMACOL REP, V69, P1007, DOI 10.1016/j.pharep.2017.02.013
   Romeo GR, 2007, CIRC RES, V101, P357, DOI 10.1161/CIRCRESAHA.107.151399
   Turner AJ, 2004, TRENDS PHARMACOL SCI, V25, P291, DOI 10.1016/j.tips.2004.04.001
   van Deurs B, 2003, TRENDS CELL BIOL, V13, P92, DOI 10.1016/S0962-8924(02)00039-9
   Wang K, 2016, CELL DEATH DIS, V7, DOI 10.1038/cddis.2016.36
   Wang LN, 2019, PHARMACOL RES, V146, DOI 10.1016/j.phrs.2019.104292
   Wang X, 2014, MOL MED REP, V10, P447, DOI 10.3892/mmr.2014.2191
   Wang XM, 2006, AM J RESP CELL MOL, V34, P434, DOI 10.1165/rcmb.2005-0376OC
   Wheeler AP, 2007, LANCET, V369, P1553, DOI 10.1016/S0140-6736(07)60604-7
   Xiang QL, 2010, EUR J PHARMACOL, V648, P153, DOI 10.1016/j.ejphar.2010.08.043
   Xu XG, 2018, ACTA DERM-VENEREOL, V98, P318, DOI 10.2340/00015555-2843
   Yan J, 2018, FREE RADICAL BIO MED, V121, P78, DOI 10.1016/j.freeradbiomed.2018.04.557
   Ye SJ, 2014, EXP THER MED, V7, P1247, DOI 10.3892/etm.2014.1570
   Yu XZ, 2018, INT J MOL MED, V41, P409, DOI 10.3892/ijmm.2017.3252
   Zhang Y, 2019, BIOMED PHARMACOTHER, V118, DOI 10.1016/j.biopha.2019.109307
   Zhang Z, 2014, MOL MED REP, V10, P101, DOI 10.3892/mmr.2014.2226
   Zhu XZ, 2016, J BIOCHEM MOL TOXIC, V30, P148, DOI 10.1002/jbt.21773
   Zou W, 2015, ONCOL REP, V34, P3256, DOI 10.3892/or.2015.4320
NR 49
TC 6
Z9 6
U1 1
U2 11
PU SPRINGER/PLENUM PUBLISHERS
PI NEW YORK
PA 233 SPRING ST, NEW YORK, NY 10013 USA
SN 0360-3997
EI 1573-2576
J9 INFLAMMATION
JI Inflammation
PD FEB
PY 2022
VL 45
IS 1
BP 253
EP 266
DI 10.1007/s10753-021-01542-8
EA AUG 2021
PG 14
WC Cell Biology; Immunology
WE Science Citation Index Expanded (SCI-EXPANDED)
SC Cell Biology; Immunology
GA YP9WY
UT WOS:000687898600001
PM 34427852
DA 2023-07-12
ER

PT J
AU Griffin, MF
   Huber, J
   Evan, FJ
   Quarto, N
   Longaker, MT
AF Griffin, Michelle F.
   Huber, Julika
   Evan, Fahy J.
   Quarto, Natalina
   Longaker, Michael T.
TI The role of Wnt signaling in skin fibrosis
SO MEDICINAL RESEARCH REVIEWS
LA English
DT Review
DE dermal fibrosis; fibroblast heterogeneity; wnt inhibitors; Wnt signaling
ID WNT/BETA-CATENIN PATHWAY; GROWTH-FACTOR-BETA; SYSTEMIC-SCLEROSIS;
   TGF-BETA; ACTIVATION; INHIBITION; MYOFIBROBLAST; FIBROBLASTS;
   PROLIFERATION; EXPRESSION
AB Skin fibrosis is the excessive deposition of extracellular matrix in the dermis. Cutaneous fibrosis can occur following tissue injury, including burns, trauma, and surgery, resulting in scars that are disfiguring, limit movement and cause significant psychological distress for patients. Many molecular pathways have been implicated in the development of skin fibrosis, yet effective treatments to prevent or reverse scarring are unknown. The Wnt signaling pathways are known to play an important role in skin homeostasis, skin injury, and in the development of fibrotic skin diseases. This review provides a detailed overview of the role of the canonical Wnt signaling pathways in regulating skin scarring. We also discuss how Wnt signaling interacts with other known fibrotic molecular pathways to cause skin fibrosis. We further provide a summary of the different Wnt inhibitor types available for treating skin scarring. Understanding the role of the Wnt pathway in cutaneous fibrosis will accelerate the development of effective Wnt modulators for the treatment of skin fibrosis.
C1 [Griffin, Michelle F.; Huber, Julika; Evan, Fahy J.; Quarto, Natalina; Longaker, Michael T.] Hagey Lab Pediat Regenerat Med, Div Plast Surg, Dept Surg, Stanford, CA 94305 USA.
   [Quarto, Natalina; Longaker, Michael T.] Stanford Univ, Stanford Inst Stem Cell Biol & Regenerat Med, Sch Med, Stanford, CA 94305 USA.
C3 Stanford University
RP Longaker, MT (通讯作者)，Hagey Lab Pediat Regenerat Med, 257 Campus Dr,MC 5148, Stanford, CA 94305 USA.
EM longaker@stanford.edu
CR Akhmetshina A, 2012, NAT COMMUN, V3, DOI 10.1038/ncomms1734
   Andl T, 2002, DEV CELL, V2, P643, DOI 10.1016/S1534-5807(02)00167-3
   Baarsma HA, 2017, J EXP MED, V214, P143, DOI 10.1084/jem.20160675
   Bayat A, 2003, BRIT MED J, V326, P88, DOI 10.1136/bmj.326.7380.88
   Bergmann C, 2011, ANN RHEUM DIS, V70, P2191, DOI 10.1136/ard.2010.147140
   Beyer C, 2013, ANN RHEUM DIS, V72, P1255, DOI 10.1136/annrheumdis-2012-202544
   Beyer C, 2012, ANN RHEUM DIS, V71, P761, DOI 10.1136/annrheumdis-2011-200568
   Blyszczuk P, 2017, EUR HEART J, V38, P1413, DOI 10.1093/eurheartj/ehw116
   Brown BC, 2010, J PLAST RECONSTR AES, V63, P1022, DOI 10.1016/j.bjps.2009.03.019
   Bukowska J, 2021, CONNECT TISSUE RES, V62, P238, DOI 10.1080/03008207.2019.1688314
   Cai HH, 2011, J HUAZHONG U SCI-MED, V31, P565, DOI 10.1007/s11596-011-0491-3
   Cai YM, 2017, TUMOR BIOL, V39, P1, DOI 10.1177/1010428317707423
   Carre AL, 2018, PLAST RECONSTR SURG, V141, P669, DOI 10.1097/PRS.0000000000004170
   Chakraborty D, 2017, NAT COMMUN, V8, DOI 10.1038/s41467-017-01236-6
   Chanda D, 2019, MOL ASPECTS MED, V65, P56, DOI 10.1016/j.mam.2018.08.004
   Chawla S, 2018, ACTA BIOMATER, V69, P131, DOI 10.1016/j.actbio.2018.01.002
   Chen CW, 2017, ANN RHEUM DIS, V76, DOI 10.1136/annrheumdis-2016-210294
   Chen L, 2018, CELL PHYSIOL BIOCHEM, V45, P761, DOI 10.1159/000487167
   Cheon SS, 2006, FASEB J, V20, P692, DOI 10.1096/fj.05-4759com
   Chilosi M, 2003, AM J PATHOL, V162, P1495, DOI 10.1016/S0002-9440(10)64282-4
   Chua AWC, 2011, J INVEST DERMATOL, V131, P644, DOI 10.1038/jid.2010.371
   Chua AWC, 2011, J DERMATOL SCI, V64, P199, DOI 10.1016/j.jdermsci.2011.09.008
   Clevers H, 2012, CELL, V149, P1192, DOI 10.1016/j.cell.2012.05.012
   Collins CA, 2011, DEVELOPMENT, V138, P5189, DOI 10.1242/dev.064592
   Dees C, 2014, ANN RHEUM DIS, V73, P1232, DOI 10.1136/annrheumdis-2012-203194
   Dees C, 2013, EXP DERMATOL, V22, P710, DOI 10.1111/exd.12255
   desJardins-Park HE, 2019, FRONT PHYSIOL, V10, DOI 10.3389/fphys.2019.00322
   Desmouliere A, 2004, INT J DEV BIOL, V48, P509, DOI 10.1387/ijdb.041802ad
   Distler A, 2014, ANN RHEUM DIS, V73, P624, DOI 10.1136/annrheumdis-2013-203995
   Distler A, 2013, ANN RHEUM DIS, V72, P1575, DOI 10.1136/annrheumdis-2012-202275
   Falke LL, 2015, NAT REV NEPHROL, V11, P233, DOI 10.1038/nrneph.2014.246
   Foulquier S, 2018, PHARMACOL REV, V70, P68, DOI 10.1124/pr.117.013896
   Frangogiannis NG, 2020, J EXP MED, V217, DOI 10.1084/jem.20190103
   Gay D, 2020, SCI ADV, V6, DOI 10.1126/sciadv.aay3704
   Griffin MF, 2020, DIS MODEL MECH, V13, DOI 10.1242/dmm.044164
   GUBER S, 1978, SURG GYNECOL OBSTET, V146, P641
   HAIRSTONE M. A., 1959, ORAL SURG ORAL MED AND ORAL PATHOL, V12, P1484, DOI 10.1016/0030-4220(59)90274-9
   Hamburg-Shields E, 2015, J PATHOL, V235, P686, DOI 10.1002/path.4481
   Henderson NC, 2020, NATURE, V587, P555, DOI 10.1038/s41586-020-2938-9
   Hu MS, 2014, J SURG RES, V190, P344, DOI 10.1016/j.jss.2014.02.030
   Huelsken J, 2001, CELL, V105, P533, DOI 10.1016/S0092-8674(01)00336-1
   Inoue Y, 2008, CANCER SCI, V99, P2107, DOI 10.1111/j.1349-7006.2008.00925.x
   Ito M, 2007, NATURE, V447, P316, DOI 10.1038/nature05766
   Jin YR, 2012, INT J BIOCHEM CELL B, V44, P2278, DOI 10.1016/j.biocel.2012.09.006
   Komiya Yuko, 2008, Organogenesis, V4, P68
   Krishnamurthy N, 2018, CANCER TREAT REV, V62, P50, DOI 10.1016/j.ctrv.2017.11.002
   Kur-Piotrowska A, 2017, BMC GENOMICS, V18, DOI 10.1186/s12864-016-3401-z
   Lafyatis R, 2017, J INVEST DERMATOL, V137, P2473, DOI 10.1016/j.jid.2017.06.032
   Lai SL, 2009, CELL RES, V19, P532, DOI 10.1038/cr.2009.41
   Lee DW, 2020, SCI REP-UK, V10, DOI 10.1038/s41598-020-70243-3
   Lee SH, 2015, J EXP MED, V212, P1061, DOI 10.1084/jem.20141601
   Lichtenberger BM, 2016, NAT COMMUN, V7, DOI 10.1038/ncomms10537
   Lim CH, 2018, NAT COMMUN, V9, DOI 10.1038/s41467-018-07142-9
   Lim XH, 2013, CSH PERSPECT BIOL, V5, DOI 10.1101/cshperspect.a008029
   Liu JQ, 2020, CELL TISSUE RES, V379, P537, DOI 10.1007/s00441-019-03110-x
   Liu JQ, 2012, J DERMATOL SCI, V65, P38, DOI 10.1016/j.jdermsci.2011.09.012
   Lv XW, 2019, OXID MED CELL LONGEV, V2019, DOI 10.1155/2019/5703764
   MacDonald BT, 2009, DEV CELL, V17, P9, DOI 10.1016/j.devcel.2009.06.016
   Marangoni RG, 2015, ARTHRITIS RHEUMATOL, V67, P1062, DOI 10.1002/art.38990
   Martinez Fernando O, 2014, F1000Prime Rep, V6, P13, DOI 10.12703/P6-13
   Mastrogiannaki M, 2016, J INVEST DERMATOL, V136, P1130, DOI 10.1016/j.jid.2016.01.036
   Mosser DM, 2008, NAT REV IMMUNOL, V8, P958, DOI 10.1038/nri2448
   Mullin NK, 2017, FRONT GENET, V8, DOI 10.3389/fgene.2017.00183
   Niehrs C, 2012, NAT REV MOL CELL BIO, V13, P767, DOI 10.1038/nrm3470
   Niehrs C, 2012, EMBO J, V31, P2705, DOI 10.1038/emboj.2012.124
   NUSSE R, 1982, CELL, V31, P99, DOI 10.1016/0092-8674(82)90409-3
   Nusse R, 2001, TRENDS GENET, V17, P443, DOI 10.1016/S0168-9525(01)02349-6
   Osakada F, 2009, J PHARMACOL SCI, V109, P168, DOI 10.1254/jphs.08R19FM
   ROBINSON A, 1989, LANCET, V2, P620
   Rognoni E, 2018, MOL SYST BIOL, V14, DOI 10.15252/msb.20178174
   Shang S, 2017, ONCOTARGET, V8, P33972, DOI 10.18632/oncotarget.15687
   Shaw TJ, 2016, CURR OPIN CELL BIOL, V42, P29, DOI 10.1016/j.ceb.2016.04.001
   Shi Y, 2015, STEM CELL RES THER, V6, DOI 10.1186/s13287-015-0103-4
   Shook BA, 2020, CELL STEM CELL, V26, P880, DOI 10.1016/j.stem.2020.03.013
   Shook BA, 2018, SCIENCE, V362, P909, DOI 10.1126/science.aar2971
   Steen EH, 2020, ADV WOUND CARE, V9, P184, DOI 10.1089/wound.2019.1032
   Sun XJ, 2017, ONCOTARGET, V8, P34236, DOI 10.18632/oncotarget.15880
   Surendran K, 2002, AM J PHYSIOL-RENAL, V282, pF431, DOI 10.1152/ajprenal.0009.2001
   Taipale J, 2001, NATURE, V411, P349, DOI 10.1038/35077219
   Thulabandu V, 2018, WIRES DEV BIOL, V7, DOI 10.1002/wdev.307
   Tredget EE, 1997, SURG CLIN N AM, V77, P701, DOI 10.1016/S0039-6109(05)70576-4
   Van Mater D, 2003, GENE DEV, V17, P1219, DOI 10.1101/gad.1076103
   Verrecchia F, 2007, WORLD J GASTROENTERO, V13, P3056, DOI 10.3748/wjg.v13.i22.3056
   Wang KY, 2018, PLOS ONE, V13, DOI 10.1371/journal.pone.0195156
   Wang X, 2017, FRONT PHARMACOL, V8, DOI 10.3389/fphar.2017.00032
   Wei CY, 2017, GENE, V637, P25, DOI 10.1016/j.gene.2017.09.012
   Wei J, 2012, ARTHRITIS RHEUM-US, V64, P2734, DOI 10.1002/art.34424
   Whyte JL, 2013, PLOS ONE, V8, DOI 10.1371/journal.pone.0076883
   Wilson DH, 2020, NAT COMMUN, V11, DOI 10.1038/s41467-020-14283-3
   Wilson MS, 2009, MUCOSAL IMMUNOL, V2, P103, DOI 10.1038/mi.2008.85
   Wrana JL, 2000, CYTOKINE GROWTH F R, V11, P5, DOI 10.1016/S1359-6101(99)00024-6
   Yang YZ, 2015, ANNU REV CELL DEV BI, V31, P623, DOI 10.1146/annurev-cellbio-100814-125315
   Yuan X, 2019, ISCIENCE, V21, P84, DOI 10.1016/j.isci.2019.10.016
   Zhang J, 2017, AM J PATHOL, V187, P1935, DOI 10.1016/j.ajpath.2017.05.005
   Zhang MJ, 2020, PLOS ONE, V15, DOI 10.1371/journal.pone.0229445
   Zhou DD, 2016, MOL IMMUNOL, V75, P151, DOI 10.1016/j.molimm.2016.05.018
   Zhou D, 2017, J AM SOC NEPHROL, V28, P2322, DOI 10.1681/ASN.2016080902
   Zhu ZJ, 2017, BIOCHEM BIOPH RES CO, V486, P49, DOI [10.1016/j.bbrc.2017.02.121, 10.1016/j.bbrc.2017.02.1210006-291X]
   Zhu ZX, 2017, EXP CELL RES, V355, P83, DOI 10.1016/j.yexcr.2017.03.054
   Zimmerman ZF, 2012, CSH PERSPECT BIOL, V4, DOI 10.1101/cshperspect.a008086
NR 100
TC 9
Z9 10
U1 2
U2 18
PU WILEY
PI HOBOKEN
PA 111 RIVER ST, HOBOKEN 07030-5774, NJ USA
SN 0198-6325
EI 1098-1128
J9 MED RES REV
JI Med. Res. Rev.
PD JAN
PY 2022
VL 42
IS 1
BP 615
EP 628
DI 10.1002/med.21853
EA AUG 2021
PG 14
WC Chemistry, Medicinal; Pharmacology & Pharmacy
WE Science Citation Index Expanded (SCI-EXPANDED)
SC Pharmacology & Pharmacy
GA XK3HY
UT WOS:000687971300001
PM 34431110
DA 2023-07-12
ER

PT J
AU Abdullahi, A
   Knuth, CM
   Auger, C
   Sivayoganathan, T
   Parousis, A
   Jeschke, MG
AF Abdullahi, Abdikarim
   Knuth, Carly M.
   Auger, Christopher
   Sivayoganathan, Thibacg
   Parousis, Alexandra
   Jeschke, Marc G.
TI Adipose browning response to burn trauma is impaired with aging
SO JCI INSIGHT
LA English
DT Article
ID ENERGY-EXPENDITURE; BEIGE FAT; TISSUE; WHITE; ADIPOCYTES; METABOLISM;
   MORBIDITY; MORTALITY; INJURIES; HUMANS
AB BACKGROUND. The incidence of burn injuries in older patients is dramatically increasing as the population of older people grows. Despite the increased demand for elderly burn care, the mechanisms that mediate increased morbidity and mortality in older trauma patients are unknown. We recently showed that a burn injury invokes white adipose tissue browning that leads to a substantially increased hypermetabolic response associated with poor outcomes. Therefore, the aim of this study was to determine the effect of age on the metabolic adipose response of browning after a burn injury. METHOD. One hundred and seventy patients with burn injury admitted to the Ross Tilley Burn Centre were prospectively enrolled and grouped by age as older (>= 50 years) and young (<= 35 years). Adipose tissue and sera were collected and analyzed for browning markers and metabolic state via histology, gene expression, and resting energy expenditure assays. RESULTS. We found that older patients with burn injury lacked the adipose browning response, as they showed significant reductions in uncoupling protein 1 (UCP1) expression. This failure of the browning response was associated with reduced whole-body metabolism and decreased survival in older patients with burn injury. Mechanistically, we found that the adipose of both aged patients after burn trauma and aged mice after a burn showed impairments in macrophage infiltration and IL-6, key immunological regulators of the browning process after a severe trauma. CONCLUSION. Targeting pathways that activate the browning response represents a potential therapeutic approach to improve outcomes after burn trauma for elderly patients. FUNDING. NIH (R01-GM087285-01), Canadian Institutes of Health Research (grant no. 123336), and Canada Foundation for Innovation Leaders Opportunity Fund (no. 25407).
C1 [Abdullahi, Abdikarim; Knuth, Carly M.; Jeschke, Marc G.] Univ Toronto, Fac Med, Toronto, ON, Canada.
   [Abdullahi, Abdikarim; Knuth, Carly M.; Auger, Christopher; Sivayoganathan, Thibacg; Parousis, Alexandra; Jeschke, Marc G.] Sunnybrook Res Inst, Biol Sci, Toronto, ON, Canada.
   [Jeschke, Marc G.] Sunnybrook Med Ctr, Ross Tilley Burn Ctr, Toronto, ON, Canada.
   [Jeschke, Marc G.] Univ Toronto, Div Plast Surg, Dept Surg, Toronto, ON, Canada.
   [Jeschke, Marc G.] Univ Toronto, Dept Immunol, Toronto, ON, Canada.
C3 University of Toronto; University of Toronto; Sunnybrook Health Science
   Center; Sunnybrook Research Institute; University of Toronto; Sunnybrook
   Health Science Center; Sunnybrook Research Institute; University of
   Toronto; University of Toronto
RP Jeschke, MG (通讯作者)，Univ Toronto, Dept Surg, Div Plast Surg, Ross Tilley Burn Ctr,Sunnybrook Hlth Sci Ctr, 2075 Bayview Ave,Rm D704, Toronto, ON M4N 3M5, Canada.
EM marc.jeschke@sunnybrook.ca
RI Jeschke, Marc/D-3501-2019
OI Jeschke, Marc/0000-0003-0870-1664; Knuth, Carly/0000-0002-7329-2476;
   Sivayoganathan, Thibacg/0000-0001-8994-8911
FU Banting Postdoctoral Fellowships program through the Canadian Institutes
   of Health Research; Canadian Institutes of Health Research [123336];
   Canada Foundation for Innovation Leaders Opportunity Fund [25407]; NIH
   [R01GM087285, 5R01GM133961-02]
FX AA is a recipient of and supported by the Banting Postdoctoral
   Fellowships program through the Canadian Institutes of Health Research.
   This work was supported by grants from the Canadian Institutes of Health
   Research (grant no. 123336) , the Canada Foundation for Innovation
   Leaders Opportunity Fund (no. 25407) , and the NIH (R01GM087285,
   5R01GM133961-02) .
CR Abdullahi A, 2014, CELL MOL LIFE SCI, V71, P3241, DOI 10.1007/s00018-014-1612-5
   Abdullahi A, 2019, CELL DEATH DIS, V10, DOI 10.1038/s41419-019-2103-2
   Abdullahi A, 2019, ANN SURG, V269, P554, DOI 10.1097/SLA.0000000000002465
   Abdullahi A, 2017, ENDOCR REV, V38, P538, DOI 10.1210/er.2017-00163
   Abdullahi A, 2017, SHOCK, V47, P33, DOI 10.1097/SHK.0000000000000749
   Abdullahi A, 2016, TRENDS ENDOCRIN MET, V27, P542, DOI 10.1016/j.tem.2016.06.006
   Auger C, 2017, BBA-MOL BASIS DIS, V1863, P2705, DOI 10.1016/j.bbadis.2017.07.006
   Barbatelli G, 2010, AM J PHYSIOL-ENDOC M, V298, pE1244, DOI 10.1152/ajpendo.00600.2009
   Barzilai N, 2012, DIABETES, V61, P1315, DOI 10.2337/db11-1300
   Berry DC, 2017, CELL METAB, V25, P481, DOI 10.1016/j.cmet.2017.01.011
   Bordicchia M, 2012, J CLIN INVEST, V122, P1022, DOI 10.1172/JCI59701
   Chondronikola M, 2019, BBA-MOL CELL BIOL L, V1864, P91, DOI 10.1016/j.bbalip.2018.05.014
   Fabbiano S, 2016, CELL METAB, V24, P434, DOI 10.1016/j.cmet.2016.07.023
   Frankenfield D, 2000, J TRAUMA, V48, P49, DOI 10.1097/00005373-200001000-00009
   Goei H, 2020, BURNS TRAUMA, V8, DOI 10.1093/burnst/tkaa027
   Goncalves LF, 2017, INT J EXP PATHOL, V98, P100, DOI 10.1111/iep.12228
   Hanssen MJW, 2016, DIABETES, V65, P1179, DOI 10.2337/db15-1372
   Henry CJK, 2000, EUR J CLIN NUTR, V54, pS77, DOI 10.1038/sj.ejcn.1601029
   Jeschke MG, 2020, J BURN CARE RES, V41, P65, DOI 10.1093/jbcr/irz163
   Jeschke MG, 2015, EBIOMEDICINE, V2, P1536, DOI 10.1016/j.ebiom.2015.07.040
   Johnson AA, 2019, AGING CELL, V18, DOI 10.1111/acel.13048
   Keller JM, 2012, J ORTHOP TRAUMA, V26, pE161, DOI 10.1097/BOT.0b013e3182324460
   Kir S, 2014, NATURE, V513, P100, DOI 10.1038/nature13528
   Lee MW, 2015, CELL, V160, P74, DOI 10.1016/j.cell.2014.12.011
   Llompart-Pou Juan Antonio, 2017, World J Crit Care Med, V6, P99, DOI 10.5492/wjccm.v6.i2.99
   Manini TM, 2010, AGEING RES REV, V9, P1, DOI 10.1016/j.arr.2009.08.002
   Matsushita M, 2014, INT J OBESITY, V38, P812, DOI 10.1038/ijo.2013.206
   Patsouris D, 2015, CELL REP, V13, P1538, DOI 10.1016/j.celrep.2015.10.028
   Petruzzelli M, 2014, CELL METAB, V20, P433, DOI 10.1016/j.cmet.2014.06.011
   Qiu YF, 2014, CELL, V157, P1292, DOI 10.1016/j.cell.2014.03.066
   Rabhi N, 2018, MOL METAB, V8, P65, DOI 10.1016/j.molmet.2017.11.012
   Rehou S, 2019, CRIT CARE MED, V47, P201, DOI 10.1097/CCM.0000000000003516
   Rossato M, 2016, AGING CLIN EXP RES, V28, P579, DOI 10.1007/s40520-016-0572-z
   Saito M, 2013, OBES RES CLIN PRACT, V7, pE432, DOI 10.1016/j.orcp.2013.09.001
   Saito M, 2013, DIABETES METAB J, V37, P22, DOI 10.4093/dmj.2013.37.1.22
   Sharfman ZT, 2021, INJURY, V52, P757, DOI 10.1016/j.injury.2020.10.037
   Sidossis L, 2015, J CLIN INVEST, V125, P478, DOI 10.1172/JCI78362
   Sidossis LS, 2015, CELL METAB, V22, P219, DOI 10.1016/j.cmet.2015.06.022
   Tornetta P, 1999, J TRAUMA, V46, P702, DOI 10.1097/00005373-199904000-00024
NR 39
TC 1
Z9 1
U1 0
U2 3
PU AMER SOC CLINICAL INVESTIGATION INC
PI ANN ARBOR
PA 2015 MANCHESTER RD, ANN ARBOR, MI 48104 USA
EI 2379-3708
J9 JCI INSIGHT
JI JCI Insight
PD AUG 23
PY 2021
VL 6
IS 16
AR e143451
DI 10.1172/jci.insight.143451
PG 13
WC Medicine, Research & Experimental
WE Science Citation Index Expanded (SCI-EXPANDED)
SC Research & Experimental Medicine
GA UF3FC
UT WOS:000688461500003
PM 34423787
OA Green Published, gold
DA 2023-07-12
ER

PT J
AU Diab, WC
   Ridelman, E
   Vitale, L
   Cloutier, D
   Klein, JD
   Shanti, CM
AF Diab, Waseem C.
   Ridelman, Elika
   Vitale, Lisa
   Cloutier, Dawn
   Klein, Justin D.
   Shanti, Christina M.
TI A Retrospective Study of Touchless Spray for Pediatric Perineal Burns
   Treatment
SO JOURNAL OF BURN CARE & RESEARCH
LA English
DT Article
ID ANTIBACTERIAL ACTIVITY; NANOPARTICLES; DRESSINGS
AB Silver-based topical treatments have seen widespread use for the management of burns due to silver's antimicrobial activity. Recent studies suggest that silver nanoparticles could negatively affect healing time due to their toxic effect on keratinocytes and fibroblasts at higher concentrations. Zinc oxide antimicrobial activity has been demonstrated in vitro, and results from animal studies are promising for burn management. At our ABA-verified pediatric burn center, the use of silver sulfadiazine cream ("Silvadene") has been slowly replaced by a zinc oxide/dimethicone spray-on solution ("Touchless Spray"). The dimethicone allows the spray to be occlusive without interfering with clothing, yet easily removed as opposed to Silvadene cream which requires wound scrubbing to remove and replace; potentially improving patient adherence with at-home treatments. This is the first study of zinc oxide's efficacy as a burn wound management agent in humans. We sought to compare the efficacy of silver sulfadiazine and that of zinc oxide/dimethicone to determine whether zinc oxide/dimethicone, in its easy-to-use form, is a viable alternative to silver sulfadiazine. We conducted a retrospective review of the electronic medical records of all patients treated for perineal, genital, perianal, suprapubic, or buttocks burn wounds at a large pediatric-verified burn center from January 1, 2014 to October 28, 2019. Only patients with superficial second-degree scald burns that arrived at our institution less than 24 hours after injury were included. Of a total 52 patients identified, 27 patients received silver sulfadiazine while 25 received zinc oxide/dimethicone. After initial evaluation and treatment by the burn team, all patients were followed up at our weekly burn clinic until complete healing was achieved. We retrospectively extracted demographic data, wound size, depth, and location, management strategies, time to complete healing, and incidence of infectious and noninfectious complications. The control group contained patients with total body surface area burns significantly greater than the zinc oxide/dimethicone group likely due to selective treatment when zinc oxide/dimethicone was first introduced at our facility. Time to healing was significantly lower in the zinc oxide/dimethicone intervention group (12.16 +/- 8.644 days) than the silver sulfadiazine control group (16.89 +/- 11.342 days). No infections were observed. Limitations include the relatively small sample sizes and differences in the size of burn wounds that confounded our results and likely negatively affected healing time in the control group. The zinc oxide/dimethicone group had a significantly lower healing time than the silver sulfadiazine group in the treatment of pediatric burns to the perineum, genitalia, suprapubis, and buttocks. Zinc oxide/dimethicone may prove to be a useful tool for treating burn wounds, and further study is needed to determine its efficacy and safety.
C1 [Diab, Waseem C.; Ridelman, Elika; Vitale, Lisa; Cloutier, Dawn; Klein, Justin D.; Shanti, Christina M.] Wayne State Univ, Dept Surg, Div Pediat Surg, Childrens Hosp Michigan, Detroit, MI 48201 USA.
C3 Children's Hospital of Michigan; Wayne State University
RP Shanti, CM (通讯作者)，Wayne State Univ, Dept Surg, Div Pediat Surg, Childrens Hosp Michigan, Detroit, MI 48201 USA.
EM CShanti@dmc.org
CR Ali SS, 2017, INT J NANOMED, V12, P6059, DOI 10.2147/IJN.S141201
   Aziz Z, 2012, BURNS, V38, P307, DOI 10.1016/j.burns.2011.09.020
   Dhivya S, 2015, BIOMEDICINE-TAIWAN, V5, P24, DOI 10.7603/s40681-015-0022-9
   Emami-Karvani Z, 2011, AFR J MICROBIOL RES, V5, P1368
   Galandakova A, 2016, HUM EXP TOXICOL, V35, P946, DOI 10.1177/0960327115611969
   Hussain S, 2006, EMERG MED J, V23, P929, DOI 10.1136/emj.2006.043059
   Mohandas Annapoorna, 2015, Int J Nanomedicine, V10 Suppl 1, P53, DOI 10.2147/IJN.S79981
   Nair B, 2003, INT J TOXICOL, V22, P63, DOI 10.1080/10915810390239478
   Padmavathy N, 2008, SCI TECHNOL ADV MAT, V9, DOI 10.1088/1468-6996/9/3/035004
   Pati R, 2014, NANOMED-NANOTECHNOL, V10, P1195, DOI 10.1016/j.nano.2014.02.012
   Siddiqi KS, 2018, J NANOBIOTECHNOL, V16, DOI 10.1186/s12951-018-0334-5
NR 11
TC 1
Z9 1
U1 1
U2 7
PU OXFORD UNIV PRESS
PI OXFORD
PA GREAT CLARENDON ST, OXFORD OX2 6DP, ENGLAND
SN 1559-047X
EI 1559-0488
J9 J BURN CARE RES
JI J. Burn Care Res.
PD MAR 23
PY 2022
VL 43
IS 2
BP 408
EP 411
DI 10.1093/jbcr/irab138
EA AUG 2021
PG 4
WC Critical Care Medicine; Dermatology; Surgery
WE Science Citation Index Expanded (SCI-EXPANDED)
SC General & Internal Medicine; Dermatology; Surgery
GA ZY5BX
UT WOS:000756427000001
PM 34309678
DA 2023-07-12
ER

PT J
AU Liao, PH
   Kao, CC
   How, CK
   Yang, YS
   Chen, MC
   Yen, DHT
   Lee, YT
AF Liao, Po-Hsiang
   Kao, Chih-Chun
   How, Chorng-Kuang
   Yang, Ya-Sung
   Chen, Mei-Chun
   Yen, David Hung-Tsang
   Lee, Yi-Tzu
TI Initial white blood cell count and revised Baux score predict subsequent
   bloodstream infection in burn patients: A retrospective analysis of
   severe burn patients from the Formosa color dust of 2015
SO JOURNAL OF THE FORMOSAN MEDICAL ASSOCIATION
LA English
DT Article
DE Burn; Bloodstream infection; Revised Baux score; White blood cell count
ID ANTIBIOTIC-RESISTANCE; EPIDEMIOLOGY; SEPSIS
AB Background: Infections are the most common complications among hospitalized severe burn patients. However, limited literature reports early effective predictors of bloodstream infections (BSI) among burn patients. This study aimed to identify cost-effective biomarkers and valuable clinical scoring systems in the emergency department (ED) for the prediction of subsequent BSI in mass burn casualties.
   Methods: In 2015, a flammable cornstarch-based powder explosion resulted in 499 burn casualties in Taiwan. A total of 35 patients were admitted at Taipei Veterans General Hospital. These severe burn patients (median total body surface area [TBSA] 54%) were young and previously healthy. We assessed the potential of various parameters to predict subsequent BSI, including initial laboratory tests performed at the ED, TBSA, and multiple scoring systems.
   Results: Fourteen patients (40.0%) had subsequent BSI. The most common causative pathogen was the Acinetobacter baumannii (Ab) group, mostly carbapenem resistant and associated with a poor outcome. The area under the receiver operating characteristic curve revealed that the revised Baux score, TBSA, and initial white blood cell count had excellent discriminationability in predicting subsequent BSI (0.898, 0.889, and 0.821, respectively). The rate of subsequent BSI differed significantly at the cut-off points of revised Baux score >76, TBSA >55%, and WBC count >16,200/mm(3).
   Conclusion: The initial WBC count at the ED, TBSA, and revised Baux score were good and costeffective biomarkers for predicting subsequent BSI after burn injuries. Copyright (C) 2020, Formosan Medical Association. Published by Elsevier Taiwan LLC.
C1 [Liao, Po-Hsiang; Kao, Chih-Chun; How, Chorng-Kuang; Yen, David Hung-Tsang; Lee, Yi-Tzu] Taipei Vet Gen Hosp, Dept Emergency Med, 201,Sect 2,Shipai Rd, Taipei 11217, Taiwan.
   [How, Chorng-Kuang; Chen, Mei-Chun; Yen, David Hung-Tsang; Lee, Yi-Tzu] Natl Yang Ming Univ, Sch Med, Taipei, Taiwan.
   [Yang, Ya-Sung] Tri Serv Gen Hosp, Natl Def Med Ctr, Dept Internal Med, Div Infect Dis & Trop Med, Taipei, Taiwan.
   [Chen, Mei-Chun] Taipei Vet Gen Hosp, Dept Surg, Div Plast & Reconstruct Surg, Taipei, Taiwan.
C3 Taipei Veterans General Hospital; National Yang Ming Chiao Tung
   University; National Defense Medical Center; Tri-Service General
   Hospital; Taipei Veterans General Hospital
RP Lee, YT (通讯作者)，Taipei Vet Gen Hosp, Dept Emergency Med, 201,Sect 2,Shipai Rd, Taipei 11217, Taiwan.
EM s851009@yahoo.com.tw
OI KAO, CHIH-CHUN/0000-0003-0318-7811; Liao, Po-Hsiang/0000-0002-9222-8410
FU Taipei Veterans General Hospital, Taiwan [V106B-002, V107C-037,
   V108C-012, V109C-012, VTA106-T-5-3, VTA107T-3-2, VTA108-T-2-2,
   VTA108-T-2-3, VTA109-T-3-2]; Tri-Service General Hospital, Taiwan
   [TSGHC107-098, TSGH-C108-137, TSGH-C109-144]; Ministry of Science and
   Technology, R.O.C [MOST 105-2314-B-016-039-MY3, MOST
   107-2314-B-075-066-MY3, MOST 107-2314-B-016-051-MY3, MOST
   108-2314-B-016-029]
FX This work was supported by grants from the Taipei Veterans General
   Hospital, Taiwan (grant numbers V106B-002, V107C-037, V108C-012,
   V109C-012, VTA106-T-5-3, VTA107T-3-2, VTA108-T-2-2, VTA108-T-2-3 and
   VTA109-T-3-2), TriService General Hospital, Taiwan (grant numbers
   TSGHC107-098, TSGH-C108-137, and TSGH-C109-144), and the Ministry of
   Science and Technology, R.O.C (grant numbers MOST
   105-2314-B-016-039-MY3, MOST 107-2314-B-075-066MY3, MOST
   107-2314-B-016-051-MY3, and MOST 108-2314B-016-029). The funders had no
   role in the study design, data collection and analysis, decision to
   publish, or preparation of the manuscript.
CR Bahemia IA, 2015, BURNS, V41, P1536, DOI 10.1016/j.burns.2015.05.007
   Balm ND, 2013, J HOSP INFECT, V85, P134, DOI 10.1016/j.jhin.2013.05.012
   Barati M, 2008, BURNS, V34, P770, DOI 10.1016/j.burns.2008.01.014
   Diederen BMW, 2015, J BURN CARE RES, V36, P446, DOI 10.1097/BCR.0000000000000144
   Dinsdale RJ, 2017, SCI REP-UK, V7, DOI 10.1038/s41598-017-03222-w
   Gang RK, 2000, BURNS, V26, P359, DOI 10.1016/S0305-4179(99)00170-9
   Greenhalgh DG, 2007, J BURN CARE RES, V28, P776, DOI 10.1097/BCR.0b013e3181599bc9
   Greenhalgh DG, 2017, BURNS TRAUMA, V5, DOI 10.1186/s41038-017-0089-5
   Heng JS, 2015, BURNS, V41, P1420, DOI 10.1016/j.burns.2015.06.009
   Hirth D, 2013, WOUND REPAIR REGEN, V21, P563, DOI 10.1111/wrr.12053
   Ladhani HA, 2018, AM J SURG, V215, P478, DOI 10.1016/j.amjsurg.2017.09.034
   Lari AR, 2000, BURNS, V26, P737, DOI 10.1016/S0305-4179(00)00048-6
   Lee HG, 2013, INFECT CHEMOTHER, V45, P194, DOI 10.3947/ic.2013.45.2.194
   Lin TC, 2018, J MICROBIOL IMMUNOL, V51, P267, DOI 10.1016/j.jmii.2016.08.019
   Livingston DH, 2003, ANN SURG, V238, P748, DOI 10.1097/01.sla.0000094441.38807.09
   Lopez ON, 2017, THER CLIN RISK MANAG, V13, P1107, DOI 10.2147/TCRM.S119938
   Moore LSP, 2016, EMERG INFECT DIS, V22, P9, DOI 10.3201/eid2201.150139
   Murray CK, 2007, ARCH SURG-CHICAGO, V142, P639, DOI 10.1001/archsurg.142.7.639
   Osler T, 2010, J TRAUMA, V68, P690, DOI 10.1097/TA.0b013e3181c453b3
   Osuka A, 2019, BURNS, V45, P1901, DOI 10.1016/j.burns.2019.07.014
   Ravat F, 2011, BURNS, V37, P16, DOI 10.1016/j.burns.2009.10.006
   Shupp JW, 2010, J BURN CARE RES, V31, P521, DOI 10.1097/BCR.0b013e3181e4d5e7
   Song CT, 2016, BURNS TRAUMA, V4, DOI 10.1186/s41038-016-0038-8
   Struck M F, 2013, Ann Burns Fire Disasters, V26, P147
   Tang CQ, 2018, CLIN MICROBIOL INFEC, V24, DOI [10.1016/j.cmi.2017.06.009, 10.1016/j.cmi.2017.06.]
   Trofa D, 2008, CLIN MICROBIOL REV, V21, P606, DOI 10.1128/CMR.00013-08
   Trottier V, 2007, J BURN CARE RES, V28, P248, DOI 10.1097/BCR.0B013E318031A20F
   Vaz-Moreira I, 2014, FEMS MICROBIOL REV, V38, P761, DOI 10.1111/1574-6976.12062
   Walsh KM., 2018, J BURN CARE RES, V40, P1
   Williams DJ, 2015, BURNS, V41, P85, DOI 10.1016/j.burns.2014.05.001
   Williams FN, 2009, CRIT CARE, V13, DOI 10.1186/cc8170
   Wu RX, 2017, J MICROBIOL IMMUNOL, V50, P872, DOI 10.1016/j.jmii.2016.08.021
   Yan JH, 2018, SURGERY, V164, P1241, DOI 10.1016/j.surg.2018.05.053
   Yoon J, 2018, CRIT CARE MED, V46, pE656, DOI 10.1097/CCM.0000000000003144
   Zhou B, 2018, DIS MARKERS, P1
   Zu HX, 2015, CELL BIOCHEM BIOPHYS, V72, P259, DOI 10.1007/s12013-014-0446-y
NR 36
TC 3
Z9 3
U1 0
U2 0
PU ELSEVIER TAIWAN
PI TAIPEI
PA RM N-412, 4F, CHIA HSIN BUILDING 11, NO 96, ZHONG SHAN N ROAD SEC 2,
   TAIPEI, 10449, TAIWAN
SN 0929-6646
EI 1876-0821
J9 J FORMOS MED ASSOC
JI J. Formos. Med. Assoc.
PD SEP
PY 2021
VL 120
IS 9
BP 1719
EP 1728
DI 10.1016/j.jfma.2020.12.004
EA AUG 2021
PG 10
WC Medicine, General & Internal
WE Science Citation Index Expanded (SCI-EXPANDED)
SC General & Internal Medicine
GA UD6NK
UT WOS:000687322100007
PM 33342706
OA gold
DA 2023-07-12
ER

PT J
AU Maxwell, A
   Ghate, V
   Aranjani, J
   Lewis, S
AF Maxwell, Amala
   Ghate, Vivek
   Aranjani, Jesil
   Lewis, Shaila
TI Breaking the barriers for the delivery of amikacin: Challenges,
   strategies, and opportunities
SO LIFE SCIENCES
LA English
DT Article
DE Amikacin; Aminoglycosides; Controlled drug delivery; Antimicrobial
   resistance; Pharmaceutical formulations
ID NANOSTRUCTURED LIPID CARRIERS; LIPOSOME-ENCAPSULATED AMIKACIN;
   6'-N-ACETYLTRANSFERASE TYPE IB; PSEUDOMONAS-AERUGINOSA;
   KLEBSIELLA-PNEUMONIAE; ACINETOBACTER-BAUMANNII; STAPHYLOCOCCUS-AUREUS;
   NANOPARTICLES SLN; ESCHERICHIA-COLI; RESISTANCE
AB Hypodermic delivery of amikacin is a widely adopted treatment modality for severe infections, including bacterial septicemia, meningitis, intra-abdominal infections, burns, postoperative complications, and urinary tract infections in both paediatric and adult populations. In most instances, the course of treatment requires repeated bolus doses of amikacin, prolonged hospitalization, and the presence of a skilled healthcare worker for administration and continuous therapeutic monitoring to manage the severe adverse effects. Amikacin is hydrophilic and exhibits a short half-life, which further challenges the delivery of sufficient systemic concentrations when administered by the oral or transdermal route. In this purview, the exploitation of novel controlled and sustained release drug delivery platforms is warranted. Furthermore, it has been shown that novel delivery systems are capable of increasing the antibacterial activity of amikacin at lower doses when compared to the conventional formulations and also aid in overcoming the development of drug-resistance, which currently is a significant threat to the healthcare system worldwide. The current review presents a comprehensive overview of the developmental history of amikacin, the mechanism of action in virulent strains as well as the occurrence of resistance, and various emerging drug delivery solutions developed both by the academia and the industry. The examples outlined within the review provides significant pieces of evidence on novel amikacin formulations in the field of antimicrobial research paving the path for future therapeutic interventions that will result in improved clinical outcome.
C1 [Maxwell, Amala; Lewis, Shaila] Manipal Acad Higher Educ MAHE, Manipal Coll Pharmaceut Sci, Dept Pharmaceut, Manipal 576104, Karnataka, India.
   [Ghate, Vivek] Indian Inst Sci, Dept Elect Syst Engn, Mechatron Lab, Bengaluru 560012, Karnataka, India.
   [Aranjani, Jesil] Manipal Acad Higher Educ MAHE, Manipal Coll Pharmaceut Sci, Dept Pharmaceut Biotechnol, Manipal 576104, Karnataka, India.
C3 Manipal Academy of Higher Education (MAHE); Indian Institute of Science
   (IISC) - Bangalore; Manipal Academy of Higher Education (MAHE)
RP Lewis, S (通讯作者)，Manipal Acad Higher Educ MAHE, Manipal Coll Pharmaceut Sci, Dept Pharmaceut, Manipal 576104, Karnataka, India.
EM s.lewis@manipal.edu
RI Aranjani, Jesil Mathew/AAZ-8403-2020
OI Aranjani, Jesil Mathew/0000-0002-7666-3252; Ghate,
   Vivek/0000-0001-7765-3630
FU All-India Council for Technical Education (AICTE), New Delhi, India
   [1-6190129051]; Manipal College of Pharmaceutical Sciences and Manipal
   Academy of Higher Education (MAHE), Manipal, India
FX The authors are grateful to the All-India Council for Technical
   Education (AICTE), New Delhi, India, for providing financial assistance
   in the form of National Doctoral Fellowship (NDF) to Amala Maxwell [File
   No. 1-6190129051]. The authors also thank Manipal College of
   Pharmaceutical Sciences and Manipal Academy of Higher Education (MAHE),
   Manipal, India, for providing Intramural funds and facilities for the
   research.
CR Abbasi AR, 2020, INT J BIOL MACROMOL, V155, P751, DOI 10.1016/j.ijbiomac.2020.03.248
   Abed N, 2014, INT J ANTIMICROB AG, V43, P485, DOI 10.1016/j.ijantimicag.2014.02.009
   AdisInsight Drugs, 2000, AMIKACIN LIPOSOMAL G
   Alhariri M, 2013, EXPERT OPIN DRUG DEL, V10, P1515, DOI 10.1517/17425247.2013.822860
   Ambekar RS, 2019, EUR POLYM J, V117, P304, DOI 10.1016/j.eurpolymj.2019.05.020
   Armstead AL, 2011, INT J NANOMED, V6, P3281, DOI 10.2147/IJN.S27285
   Aslam B, 2018, INFECT DRUG RESIST, V11, P1645, DOI 10.2147/IDR.S173867
   Atyabi F, 2009, J NANOSCI NANOTECHNO, V9, P4593, DOI 10.1166/jnn.2009.1090
   Barrou L, 2008, BRAZ J INFECT DIS, V12, P546, DOI 10.1590/S1413-86702008000600022
   Bassetti M, 2020, DRUGS, V80, P1309, DOI 10.1007/s40265-020-01359-z
   Becker B, 2013, ACS CHEM BIOL, V8, P105, DOI 10.1021/cb3005116
   Behzadi S, 2017, CHEM SOC REV, V46, P4218, DOI 10.1039/c6cs00636a
   Bertoglio F, 2018, APPL SCI-BASEL, V8, DOI 10.3390/app8060845
   BETTS RF, 1984, ANN INTERN MED, V100, P219, DOI 10.7326/0003-4819-100-2-219
   Bilton D, 2013, PEDIATR PULM, V48, P290
   Brewer E, 2011, J NANOMATER, V2011, DOI 10.1155/2011/408675
   Campbell CT, 2016, ANN PHARMACOTHER, V50, P133, DOI 10.1177/1060028015621916
   Chen SX, 2020, J MATER CHEM B, V8, P3733, DOI 10.1039/d0tb00271b
   Chiem K, 2015, ANTIMICROB AGENTS CH, V59, P5851, DOI 10.1128/AAC.01106-15
   Clancy JP, 2013, THORAX, V68, P818, DOI 10.1136/thoraxjnl-2012-202230
   COOK LN, 1980, PEDIATRICS, V65, P264, DOI 10.1542/peds.65.2.264
   dos Santos DM, 2020, ACS APPL MATER INTER, V12, P45673, DOI 10.1021/acsami.0c12410
   Dozzo P, 2010, EXPERT OPIN THER PAT, V20, P1321, DOI 10.1517/13543776.2010.506189
   DUZGUNES N, 1988, ANTIMICROB AGENTS CH, V32, P1404, DOI 10.1128/AAC.32.9.1404
   El-Naggar MY, 2016, J MICROBIOL BIOTECHN, V26, P408, DOI 10.4014/jmb.1506.06048
   Fatima S, 2019, J PHARM BIOALLIED SC, V11, P83, DOI 10.4103/jpbs.JPBS_60_18
   Fatima S, 2018, COLLOID SURFACE B, V169, P206, DOI 10.1016/j.colsurfb.2018.05.028
   Fielding RM, 1999, ANTIMICROB AGENTS CH, V43, P503, DOI 10.1128/AAC.43.3.503
   Fielding RM, 1998, PHARM RES-DORDR, V15, P1775, DOI 10.1023/A:1011925132473
   Foroozandeh P, 2018, NANOSCALE RES LETT, V13, DOI 10.1186/s11671-018-2728-6
   Fourmy D, 1996, SCIENCE, V274, P1367, DOI 10.1126/science.274.5291.1367
   Fujii M, 2020, EXPERT OPIN DRUG MET, V16, P415, DOI 10.1080/17425255.2020.1750597
   Fulaz S, 2019, TRENDS MICROBIOL, V27, P915, DOI 10.1016/j.tim.2019.07.004
   Gamucci O, 2014, COATINGS, V4, P139, DOI 10.3390/coatings4010139
   GERDING DN, 1985, AM J MED, V79, P1, DOI 10.1016/0002-9343(85)90184-6
   Ghaffari S, 2011, INT J NANOMED, V6, P35, DOI 10.2147/IJN.S13671
   Ghasemiyeh P, 2018, RES PHARM SCI, V13, P288, DOI 10.4103/1735-5362.235156
   Gill HS, 2008, CLIN J PAIN, V24, P585, DOI 10.1097/AJP.0b013e31816778f9
   Gofman N, 2018, AM J HEALTH-SYST PH, V75, P953, DOI 10.2146/ajhp170632
   Gonzalez-Vazquez P, 2017, J CONTROL RELEASE, V265, P30, DOI 10.1016/j.jconrel.2017.07.032
   Griffith DE, 2018, AM J RESP CRIT CARE, V198, P1559, DOI 10.1164/rccm.201807-1318OC
   Gustafson HH, 2015, NANO TODAY, V10, P487, DOI 10.1016/j.nantod.2015.06.006
   He H, 2019, PHARMACEUTICS, V11, DOI 10.3390/pharmaceutics11030110
   Hui Y, 2020, SCI ADV, V6, DOI 10.1126/sciadv.aaz4316
   Ijaz I, 2020, GREEN CHEM LETT REV, V13, P59, DOI 10.1080/17518253.2020.1802517
   JACKSON GG, 1984, J ANTIMICROB CHEMOTH, V13, P1
   JACOBY GA, 1990, ANTIMICROB AGENTS CH, V34, P2381, DOI 10.1128/AAC.34.12.2381
   Jadhav RW, 2019, CHEMISTRYOPEN, V8, P1154, DOI 10.1002/open.201900193
   Jaspart Severine, 2005, Expert Opin Drug Deliv, V2, P75, DOI 10.1517/17425247.2.1.75
   Khan I, 2019, ARAB J CHEM, V12, P908, DOI 10.1016/j.arabjc.2017.05.011
   Khan O, 2020, DRUG DES DEV THER, V14, P2287, DOI 10.2147/DDDT.S146111
   KREUTER J, 1991, INFECTION, V19, pS224, DOI 10.1007/BF01644038
   Kwon YS, 2019, EXPERT REV RESP MED, V13, P851, DOI 10.1080/17476348.2019.1638765
   Lee NY, 2019, FRONT PHARMACOL, V10, DOI 10.3389/fphar.2019.01153
   Leitzke S, 1998, ANTIMICROB AGENTS CH, V42, P459
   Levy SB, 2002, J ANTIMICROB CHEMOTH, V49, P25, DOI 10.1093/jac/49.1.25
   Li SD, 2009, BBA-BIOMEMBRANES, V1788, P2259, DOI 10.1016/j.bbamem.2009.06.022
   Lin DL, 2014, ANTIMICROB AGENTS CH, V58, P4238, DOI 10.1128/AAC.00129-14
   Liu Y, 2019, ASIAN J PHARM SCI, V14, P130, DOI 10.1016/j.ajps.2018.04.004
   Lombes T, 2008, CHEMBIOCHEM, V9, P1368, DOI 10.1002/cbic.200700677
   Lopez C, 2015, ANTIMICROB AGENTS CH, V59, P5798, DOI 10.1128/AAC.01304-15
   LOSA C, 1991, J PHARM PHARMACOL, V43, P548, DOI 10.1111/j.2042-7158.1991.tb03534.x
   Lujan H, 2019, INT J NANOMED, V14, P5159, DOI 10.2147/IJN.S203330
   MALONEY J, 1989, ARCH INTERN MED, V149, P630, DOI 10.1001/archinte.149.3.630
   Mantripragada S, 2002, PROG LIPID RES, V41, P392, DOI 10.1016/S0163-7827(02)00004-8
   Meers P, 2008, J ANTIMICROB CHEMOTH, V61, P859, DOI 10.1093/jac/dkn059
   Mingeot-Leclercq MP, 1999, ANTIMICROB AGENTS CH, V43, P727, DOI 10.1128/AAC.43.4.727
   Mira A, 2020, NANOMATERIALS-BASEL, V10, DOI 10.3390/nano10030486
   Moghimi SM, 2000, TRENDS BIOTECHNOL, V18, P412, DOI 10.1016/S0167-7799(00)01485-2
   Molinaro M, 2018, INFECT DRUG RESIST, V11, P1369, DOI 10.2147/IDR.S169271
   Mosquera J, 2018, ACCOUNTS CHEM RES, V51, P2305, DOI 10.1021/acs.accounts.8b00292
   Mugabe C, 2006, ANTIMICROB AGENTS CH, V50, P2016, DOI 10.1128/AAC.01547-05
   Olivier KN, 2017, AM J RESP CRIT CARE, V195, P814, DOI 10.1164/rccm.201604-0700OC
   Omri A, 1996, INT J ANTIMICROB AG, V7, P9, DOI 10.1016/0924-8579(96)00003-9
   Orenius T, 2018, SAGE OPEN NURS, V4, DOI 10.1177/2377960818759442
   PRICE KE, 1976, J INFECT DIS, V134, pS249, DOI 10.1093/infdis/135.Supplement_2.S249
   Radigan Elizabeth A, 2010, J Intensive Care Med, V25, P327, DOI 10.1177/0885066610377968
   Rahim A.S.A., 2011, WEBMEDCENTRAL PHARM, V2, P1
   Ramakrishna S, 2006, MATER TODAY, V9, P40, DOI 10.1016/S1369-7021(06)71389-X
   Ramirez MS, 2017, MOLECULES, V22, DOI 10.3390/molecules22122267
   Ramirez MS, 2010, DRUG RESIST UPDATE, V13, P151, DOI 10.1016/j.drup.2010.08.003
   RISTUCCIA AM, 1985, THER DRUG MONIT, V7, P12, DOI 10.1097/00007691-198503000-00003
   ROEHRBORN AA, 1995, ANTIMICROB AGENTS CH, V39, P1752, DOI 10.1128/AAC.39.8.1752
   Rose SJ, 2014, PLOS ONE, V9, DOI 10.1371/journal.pone.0108703
   Routledge P.A., 2013, IMMUNOASS HANDB, P945, DOI [10.1016/B978-0-08-097037-0.00076-2, DOI 10.1016/B978-0-08-097037-0.00076-2]
   Sanchez A, 2020, MOLECULES, V25, DOI 10.3390/molecules25163760
   Saraf S, 2020, J DRUG DELIV SCI TEC, V56, DOI 10.1016/j.jddst.2020.101549
   Sarin Rohit, 2019, Indian J Tuberc, V66, P279, DOI 10.1016/j.ijtb.2019.04.007
   Saupe A, 2005, BIO-MED MATER ENG, V15, P393
   Schwarz C, 1999, J MICROENCAPSUL, V16, P205, DOI 10.1080/026520499289185
   Selvadoss PP, 2018, ARTIF CELL NANOMED B, V46, P268, DOI 10.1080/21691401.2017.1307209
   Shulha JA, 2019, MAYO CLIN PROC, V94, P1567, DOI 10.1016/j.mayocp.2018.12.011
   Bistue AJCS, 2009, P NATL ACAD SCI USA, V106, P13230, DOI 10.1073/pnas.0906529106
   Song J, 2016, INT J PHARMACEUT, V501, P245, DOI 10.1016/j.ijpharm.2016.02.003
   Stratton CW, 2003, EMERG INFECT DIS, V9, P10
   Sun DQ, 2015, J PHARM PHARMACOL, V67, P1650, DOI 10.1111/jphp.12481
   Tang YX, 2019, ACS NANO, V13, P13015, DOI 10.1021/acsnano.9b05679
   TOLMASKY ME, 1988, ANTIMICROB AGENTS CH, V32, P1416, DOI 10.1128/AAC.32.9.1416
   TOLMASKY ME, 1986, ANTIMICROB AGENTS CH, V30, P315, DOI 10.1128/AAC.30.2.315
   Tsimogianni A, 2017, INT J ANTIMICROB AG, V49, P389, DOI 10.1016/j.ijantimicag.2017.01.002
   Vakulenko SB, 2003, CLIN MICROBIOL REV, V16, P430, DOI 10.1128/CMR.16.3.430-450.2003
   Varshosaz J, 2013, BIOMED RES INT, V2013, DOI 10.1155/2013/136859
   Wang J, 2022, J MATERN-FETAL NEO M, V35, P861, DOI 10.1080/14767058.2020.1732342
   Wargo Kurt A, 2014, J Pharm Pract, V27, P573, DOI 10.1177/0897190014546836
   Waters V, 2014, EXPERT REV RESP MED, V8, P401, DOI 10.1586/17476348.2014.918507
   White BP, 2015, ANTIMICROB AGENTS CH, V59, P7094, DOI 10.1128/AAC.01032-15
   Xie F, 2020, ACS APPL MATER INTER, V12, P56499, DOI 10.1021/acsami.0c18143
   Xiong YQ, 1999, ANTIMICROB AGENTS CH, V43, P1737, DOI 10.1128/AAC.43.7.1737
   Yang SB, 2018, ACS APPL MATER INTER, V10, P14299, DOI 10.1021/acsami.7b15678
   Yu XL, 2020, ADV HEALTHC MATER, V9, DOI 10.1002/adhm.201901487
   Yuba E, 2020, J MATER CHEM B, V8, P1093, DOI 10.1039/c9tb02470k
   Zhang JW, 2018, FRONT PSYCHOL, V9, DOI 10.3389/fpsyg.2018.00586
NR 112
TC 9
Z9 8
U1 1
U2 11
PU PERGAMON-ELSEVIER SCIENCE LTD
PI OXFORD
PA THE BOULEVARD, LANGFORD LANE, KIDLINGTON, OXFORD OX5 1GB, ENGLAND
SN 0024-3205
EI 1879-0631
J9 LIFE SCI
JI Life Sci.
PD NOV 1
PY 2021
VL 284
AR 119883
DI 10.1016/j.lfs.2021.119883
EA AUG 2021
PG 14
WC Medicine, Research & Experimental; Pharmacology & Pharmacy
WE Science Citation Index Expanded (SCI-EXPANDED)
SC Research & Experimental Medicine; Pharmacology & Pharmacy
GA WA3MA
UT WOS:000702792000009
PM 34390724
DA 2023-07-12
ER

PT J
AU McGifford, OJ
   Harkin, DG
   Cuttle, L
AF McGifford, Olivia J.
   Harkin, Damien G.
   Cuttle, Leila
TI Effect of Rho-Associated Protein Kinase Inhibitors on Epidermal
   Keratinocytes: A Proposed Application for Burn Wound Healing
SO TISSUE ENGINEERING PART B-REVIEWS
LA English
DT Article
DE skin; keratinocytes; Rho-kinase; ROCK
ID CULTURED EPITHELIAL AUTOGRAFT; STEM-CELLS; FEEDER LAYER; ROCK; Y-27632;
   DIFFERENTIATION; PROCUREMENT; EFFICIENT; VULGARIS; GROWTH
AB Rho-associated protein kinases (ROCKs) affect a variety of cellular functions, including cell attachment, migration, and proliferation. ROCK inhibitors therefore have potential as tools for optimizing cell behavior in tissue engineering applications, including the manufacturing of cultivated epithelial autografts (CEAs) used in the treatment of burn patients. For example, ROCK inhibitors may facilitate earlier engraftment of CEA sheets by increasing the proliferation of skin keratinocytes ex vivo. Nevertheless, the current understanding of ROCK inhibitor action on epidermal keratinocytes is unclear owing to multiple drug formulations, drug concentrations, and cellular function assays having been used. The aim of this review article therefore is to identify consistent patterns of ROCK inhibitor action on human keratinocytes, as well as revealing key knowledge gaps. In doing so, we propose a clearer course of action for pursuing the potential benefits of ROCK inhibitors for the future treatment of burn patients. Impact statement The properties of Rho-associated protein kinase (ROCK) inhibitors are already used clinically within the fields of cardiology, neurology, and ophthalmology. These results encourage the broadening of ROCK inhibitor uses for other clinical applications. With respect to burn patients, ROCK inhibitors may facilitate improvements in patient survival and healing by reducing the time required for generating cultivated epithelial autograft (CEA) sheets from patient biopsies. Nevertheless, varying approaches to studying the effects of ROCK inhibitors on skin cells in vitro have complicated the development of improved protocols. Our review aims to clarify a diverse and growing body of literature as to the potential benefits for burn patients.
C1 [McGifford, Olivia J.; Harkin, Damien G.; Cuttle, Leila] Queensland Univ Technol, Sch Biomed Sci, Fac Hlth, Ctr Childrens Hlth Res, 62 Graham St, Brisbane, Qld 4101, Australia.
C3 Queensland University of Technology (QUT)
RP McGifford, OJ (通讯作者)，Queensland Univ Technol, Sch Biomed Sci, Fac Hlth, Ctr Childrens Hlth Res, 62 Graham St, Brisbane, Qld 4101, Australia.
EM olivia.mcgifford@connect.qut.edu.au
RI Harkin, Damien G/A-3501-2011
OI McGifford, Olivia/0000-0001-7076-8179; Harkin,
   Damien/0000-0002-7358-7987
FU National Health and Medical Research Council Fellowship [APP1130862];
   Australian Government
FX L.C. is the recipient of a National Health and Medical Research Council
   Fellowship (APP1130862), funded by the Australian Government.
CR Alberts B., 2008, MOL BIOL CELL
   Alonso L, 2003, P NATL ACAD SCI USA, V100, P11830, DOI 10.1073/pnas.1734203100
   Amano M, 2010, CYTOSKELETON, V67, P545, DOI 10.1002/cm.20472
   Anderson ED, 2018, PLOS ONE, V13, DOI 10.1371/journal.pone.0198862
   Aslanova A, 2015, BIOCHEM BIOPH RES CO, V460, P123, DOI 10.1016/j.bbrc.2015.02.120
   Bisson F, 2013, INT J MOL SCI, V14, P4684, DOI 10.3390/ijms14034684
   Cerqueira MT, 2014, STEM CELLS DEV, V23, P34, DOI 10.1089/scd.2013.0038
   Cerqueira Mariana T, 2013, Methods Mol Biol, V989, P1, DOI 10.1007/978-1-62703-330-5_1
   Chapman S, 2014, STEM CELL RES THER, V5, DOI 10.1186/scrt449
   Chapman S, 2010, J CLIN INVEST, V120, P2619, DOI 10.1172/JCI42297
   Chua AWC, 2016, BURNS TRAUMA, V4, DOI 10.1186/s41038-016-0027-y
   Dakic A, 2016, ONCOTARGET, V7, P66740, DOI 10.18632/oncotarget.11458
   Farooqi AA, 2018, INT J MOL SCI, V19, DOI 10.3390/ijms19041051
   GALLICO GG, 1984, NEW ENGL J MED, V311, P448, DOI 10.1056/NEJM198408163110706
   Gandham VD, 2013, CLIN EXP DERMATOL, V38, P782, DOI 10.1111/ced.12067
   Garnock-Jones K, 2014, DRUGS, V74, P2211, DOI 10.1007/s40265-014-0333-2
   GREEN H, 1979, P NATL ACAD SCI USA, V76, P5665, DOI 10.1073/pnas.76.11.5665
   Hernon CA, 2006, REGEN MED, V1, P809, DOI 10.2217/17460751.1.6.809
   Kajiwara K, 2017, STEM CELL REP, V8, P1701, DOI 10.1016/j.stemcr.2017.05.013
   Koster MI, 2009, ANN NY ACAD SCI, V1170, P7, DOI 10.1111/j.1749-6632.2009.04363.x
   Li J, 2019, DERMATOL SURG, V45, P497, DOI 10.1097/DSS.0000000000001624
   Li ZZ, 2015, STEM CELL RES THER, V6, DOI 10.1186/s13287-015-0008-2
   Liang JQ, 2017, MOL CELL BIOCHEM, V436, P151, DOI 10.1007/s11010-017-3086-x
   Liao DK, 2007, J CARDIOVASC PHARM, V50, P17, DOI 10.1097/FJC.0b013e318070d1bd
   Liu J, 2018, THERANOSTICS, V8, P6053, DOI 10.7150/thno.30305
   Liu ZN, 2018, JOVE-J VIS EXP, DOI 10.3791/57784
   Malara MM, 2020, TISSUE ENG PT A, V26, P1138, DOI [10.1089/ten.TEA.2020.0090, 10.1089/ten.tea.2020.0090]
   McMullan R, 2003, CURR BIOL, V13, P2185, DOI 10.1016/S0960-9822(03)00906-0
   Mi J, 2020, PIGM CELL MELANOMA R, V33, P16, DOI 10.1111/pcmr.12816
   Okumura N, 2016, SCI REP-UK, V6, DOI 10.1038/srep26113
   Olson MF, 2008, CURR OPIN CELL BIOL, V20, P242, DOI 10.1016/j.ceb.2008.01.002
   Palechor-Ceron N, 2013, AM J PATHOL, V183, P1862, DOI 10.1016/j.ajpath.2013.08.009
   Pastar I, 2014, ADV WOUND CARE, V3, P445, DOI 10.1089/wound.2013.0473
   PEEHL DM, 1980, IN VITRO CELL DEV B, V16, P516
   RHEINWALD JG, 1975, CELL, V6, P331, DOI 10.1016/S0092-8674(75)80001-8
   Rognoni E, 2018, TRENDS CELL BIOL, V28, P709, DOI 10.1016/j.tcb.2018.05.002
   Sankaranarayanan K., 2014, ELECTROPORATION BASE
   Strudwick XL, 2015, PLOS ONE, V10, DOI 10.1371/journal.pone.0123651
   Terunuma A, 2010, TISSUE ENG PT A, V16, P1363, DOI [10.1089/ten.tea.2009.0339, 10.1089/ten.TEA.2009.0339]
   Tjin MS, 2018, NAT COMMUN, V9, DOI 10.1038/s41467-018-06934-3
   van den Bogaard EH, 2012, TISSUE ENG PT A, V18, P1827, DOI [10.1089/ten.tea.2011.0616, 10.1089/ten.TEA.2011.0616]
   Wen J, 2018, J TISSUE ENG REGEN M, V12, pE1251, DOI 10.1002/term.2526
   Wood FM, 2006, BURNS, V32, P395, DOI 10.1016/j.burns.2006.01.008
   Wood FM, 2006, BURNS, V32, P538, DOI 10.1016/j.burns.2006.02.025
   Yugaw T, 2013, MOL CELL BIOL, V33, P4434, DOI 10.1128/MCB.00577-13
   Zanin-Zhorov A, 2017, J IMMUNOL, V198, P3809, DOI 10.4049/jimmunol.1602142
   Zhang L.-J., 2018, KERATIN
   Zhang X, 2019, J DERMATOL SCI, V96, P99, DOI 10.1016/j.jdermsci.2019.10.006
NR 48
TC 0
Z9 0
U1 0
U2 3
PU MARY ANN LIEBERT, INC
PI NEW ROCHELLE
PA 140 HUGUENOT STREET, 3RD FL, NEW ROCHELLE, NY 10801 USA
SN 1937-3368
EI 1937-3376
J9 TISSUE ENG PART B-RE
JI Tissue Eng. Part B-Rev.
PD JUN 1
PY 2022
VL 28
IS 3
BP 555
EP 568
DI 10.1089/ten.teb.2021.0034
EA AUG 2021
PG 14
WC Cell & Tissue Engineering; Biotechnology & Applied Microbiology; Cell
   Biology; Engineering, Biomedical; Materials Science, Biomaterials
WE Science Citation Index Expanded (SCI-EXPANDED)
SC Cell Biology; Biotechnology & Applied Microbiology; Engineering;
   Materials Science
GA 2D0XZ
UT WOS:000685705300001
PM 34039046
OA Green Published
DA 2023-07-12
ER

PT J
AU Seo, CH
   Cui, HS
   Kim, JB
AF Seo, Cheong hoon
   Cui, Hui song
   Kim, June-bum
TI Altered K-Ca 3.1 expression following burn injury and the therapeutic
   potential of TRAM-34 in post-burn hypertrophic scar formation
SO TRANSLATIONAL RESEARCH
LA English
DT Article
ID ACTIVATED POTASSIUM CHANNEL; INTERMEDIATE-CONDUCTANCE; RENAL FIBROSIS;
   BLOCKADE; TRAFFICKING; FIBROBLASTS; INHIBITION; TARGET; TIME
AB Hypertrophic scars are the most common post-burn complications characterized by fibroblast proliferation and excessive extracellular matrix deposition. The intermediate-conductance Ca2+ -activated K+ channel (K(Ca)3.1) mediates fibroblast activation, resulting in several fibrotic diseases; however, this channel's role in the formation of post-burn hypertrophic skin scars remains unknown. Herein, we investigated the role of K(Ca)3.1 and the therapeutic potential of TRAM-34, a selective inhibitor of K(Ca)3.1, in hypertrophic skin scar formation following burn injury. Cytosolic Ca2+ levels, the expression of K(Ca)3.1 and hypertrophic markers, and the proliferation of skin fibroblasts obtained directly from patients with third-degree burns who consequently developed post-burn hypertrophic scars were assessed. The anti-fibrotic effect of K(Ca)3.1 inhibition by TRAM-34 was evaluated in vitro (fibroblasts) and in vivo (mouse burn models). Fibroblasts from burn wounds exhibited remarkably higher levels of cytosolic Ca2+ than normal cells. K(Ca)3.1 expression was markedly higher in the membrane fraction but lower in the cytosolic fraction of burn wound fibroblasts than in normal cells. Selective inhibition of K(Ca)3.1 by TRAM-34 markedly reduced not only the proliferation of burn wound fibroblasts but also the expression of hypertrophic markers in these cells. Anti-scarring molecular, histological, and visual effects of TRAM-34 were confirmed in murine burn models. Altered subcellular expression of K(Ca)3.1 is a novel mechanism underlying the cellular response to burn injury. Our results suggest that selective inhibition of K(Ca)3.1 by TRAM-34 has therapeutic potential against post-burn hypertrophic scar formation.
C1 Hallym Univ, Coll Med, Hangang Sacred Heart Hosp, Dept Rehabil Med, Seoul, South Korea.
   Hallym Univ, Coll Med, Hangang Sacred Heart Hosp, Burn Inst, Seoul, South Korea.
   [Kim, June-bum] Hallym Univ, Coll Med, Hangang Sacred Heart Hosp, Dept Pediat, 12 Beodeunaru Ro 7 Gil, Seoul 07247, South Korea.
C3 Hallym University; Hallym University; Hallym University
RP Kim, JB (通讯作者)，Hallym Univ, Coll Med, Hangang Sacred Heart Hosp, Dept Pediat, 12 Beodeunaru Ro 7 Gil, Seoul 07247, South Korea.
EM hoppdoctor@hanmail.net
FU Hallym University Research Fund; Basic Science Research Program through
   the National Research Foundation of Korea (NRF) - Ministry of Education
   [2017R1D1A1B03029731, 2020R1I1A1A01074923, 2020R1I1A3074338,
   2020R1I1A3053037]
FX This study was supported by the Hallym University Research Fund and the
   Basic Science Research Program through the National Research Foundation
   of Korea (NRF), funded by the Ministry of Education (grant numbers
   2017R1D1A1B03029731, 2020R1I1A1A01074923, 2020R1I1A3074338, and
   2020R1I1A3053037).
CR Ballester Leomar Y, 2006, Hum Mutat, V27, P388, DOI 10.1002/humu.9418
   Begenisich T, 2004, J BIOL CHEM, V279, P47681, DOI 10.1074/jbc.M409627200
   Bouhy D, 2011, J NEUROSCI, V31, P16298, DOI 10.1523/JNEUROSCI.0047-11.2011
   Cubison TCS, 2006, BURNS, V32, P992, DOI 10.1016/j.burns.2006.02.007
   Cui HS, 2018, INT J MOL SCI, V19, DOI 10.3390/ijms19010124
   Dale E, 2016, GLIA, V64, P1733, DOI 10.1002/glia.22992
   Darby IA, 2014, CLIN COSMET INV DERM, V7, P301, DOI 10.2147/CCID.S50046
   DEITCH EA, 1983, J TRAUMA, V23, P895, DOI 10.1097/00005373-198310000-00009
   Deng Y, 2016, P NATL ACAD SCI USA, V113, P11453, DOI 10.1073/pnas.1523141113
   Engel AG, 2012, NEUROMUSCULAR DISORD, V22, P99, DOI 10.1016/j.nmd.2011.10.009
   Finnerty CC, 2016, LANCET, V388, P1427, DOI 10.1016/S0140-6736(16)31406-4
   Freise C, 2015, LIVER INT, V35, P1244, DOI 10.1111/liv.12681
   Gauglitz GG, 2011, MOL MED, V17, P113, DOI 10.2119/molmed.2009.00153
   Grgic I, 2005, ARTERIOSCL THROM VAS, V25, P704, DOI 10.1161/01.ATV.0000156399.12787.5c
   Grgic I, 2009, P NATL ACAD SCI USA, V106, P14518, DOI 10.1073/pnas.0903458106
   Guo S, 2010, J DENT RES, V89, P219, DOI 10.1177/0022034509359125
   Huang CL, 2018, PLOS ONE, V13, DOI 10.1371/journal.pone.0192800
   Huang CL, 2014, NEPHROL DIAL TRANSPL, V29, P313, DOI 10.1093/ndt/gft431
   Huang CL, 2013, DIABETES, V62, P2923, DOI 10.2337/db13-0135
   Kim SJ, 2010, BIOCHEM BIOPH RES CO, V391, P974, DOI 10.1016/j.bbrc.2009.11.177
   Kohler R, 2003, CIRCULATION, V108, P1119, DOI 10.1161/01.CIR.0000086464.04719.DD
   Lawrence JW, 2012, J BURN CARE RES, V33, P136, DOI 10.1097/BCR.0b013e3182374452
   Lin H, 2015, SCI REP-UK, V5, DOI 10.1038/srep13127
   Livak KJ, 2001, METHODS, V25, P402, DOI 10.1006/meth.2001.1262
   Lucas VS, 2011, WOUNDS, V23, P76
   Moller LS, 2016, SCI REP-UK, V6, DOI 10.1038/srep28770
   Pena TL, 2000, J BIOL CHEM, V275, P13677, DOI 10.1074/jbc.275.18.13677
   Roach KM, 2015, FIBROGENESIS TISSUE, V8, DOI 10.1186/s13069-015-0022-0
   Roach KM, 2013, PLOS ONE, V8, DOI 10.1371/journal.pone.0085244
   Sivaprasadarao A, 2007, BIOCHEM SOC T, V35, P1055, DOI 10.1042/BST0351055
   Smyth JW, 2010, HEART RHYTHM, V7, P1135, DOI 10.1016/j.hrthm.2010.05.030
   Toyama K, 2008, J CLIN INVEST, V118, P3025, DOI 10.1172/JCI30836
   Wang JF, 2008, LAB INVEST, V88, P1278, DOI 10.1038/labinvest.2008.101
   Wei TJ, 2017, FRONT PHARMACOL, V7, DOI 10.3389/fphar.2016.00528
   Wulff H, 2000, P NATL ACAD SCI USA, V97, P8151, DOI 10.1073/pnas.97.14.8151
NR 35
TC 2
Z9 2
U1 0
U2 4
PU ELSEVIER SCIENCE INC
PI NEW YORK
PA STE 800, 230 PARK AVE, NEW YORK, NY 10169 USA
SN 1931-5244
EI 1878-1810
J9 TRANSL RES
JI Transl. Res.
PD OCT
PY 2021
VL 236
BP 133
EP 146
DI 10.1016/j.trsl.2021.04.007
EA AUG 2021
PG 14
WC Medical Laboratory Technology; Medicine, General & Internal; Medicine,
   Research & Experimental
WE Science Citation Index Expanded (SCI-EXPANDED)
SC Medical Laboratory Technology; General & Internal Medicine; Research &
   Experimental Medicine
GA UL7LF
UT WOS:000692827700009
PM 33905948
DA 2023-07-12
ER

PT J
AU Bergmann, CB
   Hammock, BD
   Wan, DB
   Gogolla, F
   Goetzman, H
   Caldwell, CC
   Supp, DM
AF Bergmann, Christian B.
   Hammock, Bruce D.
   Wan, Debin
   Gogolla, Falk
   Goetzman, Holly
   Caldwell, Charles C.
   Supp, Dorothy M.
TI TPPU treatment of burned mice dampens inflammation and generation of
   bioactive DHET which impairs neutrophil function
SO SCIENTIFIC REPORTS
LA English
DT Article
ID SOLUBLE EPOXIDE HYDROLASE; EPOXYEICOSATRIENOIC ACIDS; TNF-ALPHA;
   IN-VITRO; INHIBITION; ACTIVATION; EXPRESSION; MIGRATION; DISEASES;
   INJURY
AB Oxylipins modulate the behavior of immune cells in inflammation. Soluble epoxide hydrolase (sEH) converts anti-inflammatory epoxyeicosatrienoic acid (EET) to dihydroxyeicosatrienoic acid (DHET). An sEH-inhibitor, TPPU, has been demonstrated to ameliorate lipopolysaccharide (LPS)- and sepsis-induced inflammation via EETs. The immunomodulatory role of DHET is not well characterized. We hypothesized that TPPU dampens inflammation and that sEH-derived DHET alters neutrophil functionality in burn induced inflammation. Outbred mice were treated with vehicle, TPPU or 14,15-DHET and immediately subjected to either sham or dorsal scald 28% total body surface area burn injury. After 6 and 24 h, interleukin 6 (IL-6) serum levels and neutrophil activation were analyzed. For in vitro analyses, bone marrow derived neutrophil functionality and mRNA expression were examined. In vivo, 14,15-DHET and IL-6 serum concentrations were decreased after burn injury with TPPU administration. In vitro, 14,15-DHET impaired neutrophil chemotaxis, acidification, CXCR1/CXCR2 expression and reactive oxygen species (ROS) production, the latter independent from p38MAPK and PI3K signaling. We conclude that TPPU administration decreases DHET post-burn. Furthermore, DHET downregulates key neutrophil immune functions and mRNA expression. Altogether, these data reveal that TPPU not only increases anti-inflammatory and inflammation resolving EET levels, but also prevents potential impairment of neutrophils by DHET in trauma.
C1 [Bergmann, Christian B.; Goetzman, Holly; Caldwell, Charles C.] Univ Cincinnati, Coll Med, Dept Surg, Div Res, Cincinnati, OH USA.
   [Hammock, Bruce D.; Wan, Debin] Univ Calif Davis, Dept Entomol, Davis, CA 95616 USA.
   [Gogolla, Falk] Med Univ Innsbruck, Inst Bioinformat, Innsbruck, Austria.
   [Supp, Dorothy M.] Univ Cincinnati, Dept Surg, Div Plast Reconstruct & Hand Surg, Burn Surg,Coll Med, Cincinnati, OH 45267 USA.
   [Supp, Dorothy M.] Shriners Childrens Ohio, Dayton, OH 45404 USA.
C3 University System of Ohio; University of Cincinnati; University of
   California System; University of California Davis; Medical University of
   Innsbruck; University System of Ohio; University of Cincinnati
RP Supp, DM (通讯作者)，Univ Cincinnati, Dept Surg, Div Plast Reconstruct & Hand Surg, Burn Surg,Coll Med, Cincinnati, OH 45267 USA.; Supp, DM (通讯作者)，Shriners Childrens Ohio, Dayton, OH 45404 USA.
EM Dorothy.Supp@UC.edu
RI Supp, Dorothy/ABQ-7999-2022; Bergmann, Christian/AGD-6624-2022
OI Supp, Dorothy/0000-0002-2429-6630; 
FU Deutsche Forschungsgemeinschaft (German Research Foundation) [BE
   7016/1-1]; Shriners Hospitals for Children Grant [85800-CIN-17]; NIH
   -NIEHS [R35 ES030443-01, P42 ES004699]
FX This work was supported by funding from the Deutsche
   Forschungsgemeinschaft (German Research Foundation) (BE 7016/1-1)
   (C.C.B.), Shriners Hospitals for Children Grant #85800-CIN-17 (D.M.S.),
   R35 ES030443-01 NIH -NIEHS (RIVER Award) (B.D.H.), and P42 ES004699 NIH
   -NIEHS Superfund Program (B.D.H.).
CR Agay D, 2008, EUR CYTOKINE NETW, V19, P1, DOI 10.1684/ecn.2008.0113
   Antcliffe DB, 2018, SCI REP-UK, V8, DOI 10.1038/s41598-018-32938-6
   Beckmann N, 2021, SHOCK, V56, P125, DOI 10.1097/SHK.0000000000001693
   Beckmann N, 2020, FRONT IMMUNOL, V11, DOI 10.3389/fimmu.2020.00876
   Behm DJ, 2009, J PHARMACOL EXP THER, V328, P231, DOI 10.1124/jpet.108.145102
   Belambri SA, 2018, EUR J CLIN INVEST, V48, DOI 10.1111/eci.12951
   Brisseau GF, 1996, J BIOL CHEM, V271, P2005, DOI 10.1074/jbc.271.4.2005
   Canovas B, 2021, NAT REV MOL CELL BIO, V22, P346, DOI 10.1038/s41580-020-00322-w
   Carevic M, 2016, J INNATE IMMUN, V8, P362, DOI 10.1159/000444125
   Chen XJ, 2016, MOL NEUROBIOL, V53, P1565, DOI 10.1007/s12035-015-9118-1
   Chen ZH, 2020, SHOCK, V53, P761, DOI 10.1097/SHK.0000000000001408
   DAWSON NJ, 1967, AUST J BIOL SCI, V20, P687, DOI 10.1071/BI9670687
   de Oliveira S, 2016, NAT REV IMMUNOL, V16, P378, DOI 10.1038/nri.2016.49
   Diani-Moore S, 2014, DRUG METAB DISPOS, V42, P294, DOI 10.1124/dmd.113.055368
   Dong L, 2017, INFLAMMATION, V40, P13, DOI 10.1007/s10753-016-0448-6
   du Sert NP, 2020, PLOS BIOL, V18, DOI 10.1371/journal.pbio.3000411
   Edin ML, 2018, J BIOL CHEM, V293, P3281, DOI 10.1074/jbc.RA117.000298
   Gouma E, 2012, LAB ANIM-UK, V46, P40, DOI 10.1258/la.2011.011021
   Hamaguchi M, 2019, ACUTE MED SURG, V6, P413, DOI 10.1002/ams2.443
   Hanschen M, 2011, SHOCK, V35, P252, DOI 10.1097/SHK.0b013e3181f489c5
   Hawkins PT, 2015, BBA-MOL CELL BIOL L, V1851, P882, DOI 10.1016/j.bbalip.2014.12.006
   Hercule HC, 2009, ARTERIOSCL THROM VAS, V29, P54, DOI 10.1161/ATVBAHA.108.171298
   Hoopes SL, 2017, PLOS ONE, V12, DOI 10.1371/journal.pone.0175348
   Ivetic A, 2019, FRONT IMMUNOL, V10, DOI 10.3389/fimmu.2019.01068
   Jeon WK, 2015, ONCOTARGET, V6, P41650, DOI 10.18632/oncotarget.6146
   Jeschke MG, 2020, NAT REV DIS PRIMERS, V6, DOI 10.1038/s41572-020-0145-5
   Kanehisa M, 2010, NUCLEIC ACIDS RES, V38, pD355, DOI 10.1093/nar/gkp896
   Karavolos MH, 2003, MICROBIOL-SGM, V149, P2749, DOI 10.1099/mic.0.26353-0
   Kim J, 2014, AM J PHYSIOL-RENAL, V307, pF971, DOI 10.1152/ajprenal.00256.2014
   Kulkarni S, 2011, SCI SIGNAL, V4, DOI 10.1126/scisignal.2001617
   Kundu S, 2013, J LIPID RES, V54, P436, DOI 10.1194/jlr.M031914
   Leliefeld PHC, 2018, BLOOD ADV, V2, P1344, DOI 10.1182/bloodadvances.2017015578
   Liu JY, 2013, EUR J PHARM SCI, V48, P619, DOI 10.1016/j.ejps.2012.12.013
   Love MI, 2014, GENOME BIOL, V15, DOI 10.1186/s13059-014-0550-8
   Luo J, 2018, J EXP CLIN CANC RES, V37, DOI 10.1186/s13046-018-0694-6
   Luo WJ, 2013, BIOINFORMATICS, V29, P1830, DOI 10.1093/bioinformatics/btt285
   Mayadas TN, 2014, ANNU REV PATHOL-MECH, V9, P181, DOI 10.1146/annurev-pathol-020712-164023
   Morisseau C, 2005, ANNU REV PHARMACOL, V45, P311, DOI 10.1146/annurev.pharmtox.45.120403.095920
   Mortaz E, 2018, FRONT IMMUNOL, V9, DOI 10.3389/fimmu.2018.02171
   Mulder PPG, 2021, FRONT IMMUNOL, V11, DOI 10.3389/fimmu.2020.621222
   Nathan C, 2006, NAT REV IMMUNOL, V6, P173, DOI 10.1038/nri1785
   Ness TL, 2003, J IMMUNOL, V171, P3775, DOI 10.4049/jimmunol.171.7.3775
   Node K, 1999, SCIENCE, V285, P1276, DOI 10.1126/science.285.5431.1276
   Nordenfelt P, 2011, J LEUKOCYTE BIOL, V90, P271, DOI 10.1189/jlb.0810457
   Orr Y, 2007, J LEUKOCYTE BIOL, V82, P1115, DOI 10.1189/jlb.0906545
   Planaguma A, 2015, PULM PHARMACOL THER, V34, P37, DOI 10.1016/j.pupt.2015.08.002
   Podolin PL, 2013, PROSTAG OTH LIPID M, V104, P25, DOI 10.1016/j.prostaglandins.2013.02.001
   Qian F, 2009, EMBO J, V28, P2896, DOI 10.1038/emboj.2009.234
   Roos D, 2003, MICROBES INFECT, V5, P1307, DOI 10.1016/j.micinf.2003.09.009
   Rybicka JM, 2012, EMBO J, V31, P932, DOI 10.1038/emboj.2011.440
   Samokhvalov V, 2014, FRONT PHARMACOL, V5, DOI 10.3389/fphar.2014.00242
   Sengupta S, 2020, FRONT IMMUNOL, V11, DOI 10.3389/fimmu.2020.00804
   SOLOMKIN JS, 1990, J TRAUMA, V30, pS80
   Spector AA, 2007, AM J PHYSIOL-CELL PH, V292, pC996, DOI 10.1152/ajpcell.00402.2006
   Swamydas M, 2016, SCI TRANSL MED, V8, DOI 10.1126/scitranslmed.aac7718
   Tao W, 2016, PLOS ONE, V11, DOI 10.1371/journal.pone.0160359
   Tarlowe MH, 2005, AM J RESP CRIT CARE, V171, P753, DOI 10.1164/rccm.200307-917OC
   Thomson SJ, 2012, INT J VASC MED, V2012, DOI 10.1155/2012/605101
   Tschop J, 2009, SHOCK, V31, P157, DOI 10.1097/SHK.0b013e31817fbf4d
   Vieira SM, 2009, BRIT J PHARMACOL, V158, P779, DOI 10.1111/j.1476-5381.2009.00367.x
   Wolfer AM, 2017, J TRANSL MED, V15, DOI 10.1186/s12967-017-1171-2
   Woodfin A, 2016, BLOOD, V127, P898, DOI 10.1182/blood-2015-08-664995
   Wu CH, 2017, J NEUROINFLAMM, V14, DOI 10.1186/s12974-017-1005-4
   Yang J, 2009, ANAL CHEM, V81, P8085, DOI 10.1021/ac901282n
   Yang T, 2013, LIPIDS HEALTH DIS, V12, DOI 10.1186/1476-511X-12-151
   Zhang Q, 2018, CELL PHYSIOL BIOCHEM, V45, P1377, DOI 10.1159/000487563
   Zhou XM, 2005, AM J PHYSIOL-LUNG C, V288, pL655, DOI 10.1152/ajplung.00327.2004
   Zhou Y, 2017, SHOCK, V47, P638, DOI 10.1097/SHK.0000000000000767
NR 68
TC 4
Z9 4
U1 1
U2 4
PU NATURE PORTFOLIO
PI BERLIN
PA HEIDELBERGER PLATZ 3, BERLIN, 14197, GERMANY
SN 2045-2322
J9 SCI REP-UK
JI Sci Rep
PD AUG 16
PY 2021
VL 11
IS 1
AR 16555
DI 10.1038/s41598-021-96014-2
PG 12
WC Multidisciplinary Sciences
WE Science Citation Index Expanded (SCI-EXPANDED)
SC Science & Technology - Other Topics
GA UC6WE
UT WOS:000686663200012
PM 34400718
OA gold, Green Published
DA 2023-07-12
ER

PT J
AU Rees, D
   Bishop, D
   Schaefer, J
   Colgan, R
   Thurston, K
   Fisher, R
   Duff, A
AF Rees, Deborah
   Bishop, David
   Schaefer, James
   Colgan, Richard
   Thurston, Karen
   Fisher, Rosalind
   Duff, Andrew
TI SafePod: A respiration chamber to characterise apple fruit response to
   storage atmospheres
SO POSTHARVEST BIOLOGY AND TECHNOLOGY
LA English
DT Article
DE Dynamic controlled atmosphere; Apple (Malus domestica); Respiratory
   quotient; Respiration rate; SafePod
ID DYNAMIC CONTROLLED-ATMOSPHERE; CO2 PARTIAL-PRESSURE; SUPERFICIAL SCALD;
   LOW-OXYGEN; DCA STORAGE; QUOTIENT; QUALITY; 1-METHYLCYCLOPROPENE;
   METABOLISM; STRESS
[truncated: 52,074,780 more chars]
